# Supplementary material for: Crystal structure of a second polymorph of tetra­kis­(pyridin-2-yl)methane
Source: Acta Crystallogr Sect E Struct Rep Online. 2014 Nov 21;70(Pt 12):o1277–8. doi: 10.1107/S1600536814025057 (PMC4257413; doi:10.1107/S1600536814025057)
Supplement: Supplementary file 1 [file e-70-o1277-sup1.cif]

##############################################################################
#                                                                            #
# This CIF contains the data in a paper accepted for publication in          #
# Acta Crystallographica Section E. It conforms to the requirements of       #
# Notes for Authors for Acta Crystallographica Section E, and has been       #
# peer reviewed under the auspices of the IUCr Commission on Journals.       #
#                                                                            #
# Full details of the Crystallographic Information File format               #
# are given in the paper "The Crystallographic Information File (CIF):       #
# a New Standard Archive File for Crystallography" by S. R. Hall, F. H.      #
# Allen and I. D. Brown [Acta Cryst. (1991), A47, 655-685].                  #
#                                                                            #
# The current version of the core CIF dictionary is obtainable from          #
# ftp://ftp.iucr.org/pub/cif_core.dic.                                       #
#                                                                            #
# Software is freely available for graphical display of the structure(s)     #
# in this CIF. For information consult the CIF software page                 #
# http://www.iucr.org/resources/cif/software.                                #
#                                                                            #
# This file may be used for bona fide research purposes within the           #
# scientific community so long as proper attribution is given to the journal # 
# article from which it was obtained.                                        #
#                                                                            #
##############################################################################
data_I
_audit_creation_method     'SHELXL-2014/7'
_journal_date_recd_electronic     2014-10-31
_journal_date_accepted     2014-11-15
_journal_name_full     'Acta Crystallographica, Section E'
_journal_year     2014
_journal_volume     70
_journal_issue     12
_journal_page_first     o1277
_journal_page_last     o1278
_journal_paper_category     HO
_journal_paper_doi     10.1107/S1600536814025057
_journal_coeditor_code     PK2537
_publ_contact_author_name     'Kouzou Matsumoto'
_publ_contact_author_address
;
Institute of Natural Sciences
Senshu University
Higashimita 2-1-1
Kawasaki
Kanagawa 214-8580
Japan
;
_publ_contact_author_email     'matsumoto@isc.senshu-u.ac.jp'
_publ_contact_author_fax     '+81-44-911-7254'
_publ_contact_author_phone     '+81-44-911-1223'
_publ_section_title
;
Crystal structure of a second polymorph of tetrakis(pyridin-2-yl)methane
;
loop_
    _publ_author_name
    _publ_author_address
    'Matsumoto, Kouzou'
;
Institute of Natural Sciences
Senshu University
Higashimita 2-1-1
Kawasaki
Kanagawa 214-8580
Japan
;
    'Kannami, Masaki'
;
Department of Chemistry
Graduate School of Science
Osaka University
Toyonaka
Osaka 560-0043
Japan
;
    'Fuyuhiro, Akira'
;
Department of Chemistry
Graduate School of Science
Osaka University
Toyonaka
Osaka 560-0043
Japan
;
    'Masaji Oda'
;
Department of Chemistry
Graduate School of Science
Osaka University
Toyonaka
Osaka 560-0043
Japan
;
_database_code_depnum_ccdc_archive     'CCDC 1034349'
_chemical_name_systematic
;
Tetrakis(pyridin-2-yl)methane
;
_chemical_name_common     'Tetrakis(pyridin-2-yl)methane'
_chemical_formula_moiety     'C21 H16 N4'
_chemical_formula_sum     'C21 H16 N4'
_chemical_formula_iupac     'C21 H16 N4'
_chemical_formula_weight     324.38
_chemical_melting_point     259
_shelx_space_group_comment
;
The symmetry employed for this shelxl refinement is uniquely defined
by the following loop, which should always be used as a source of
symmetry information in preference to the above space-group names.
They are only intended as comments.
;
_space_group_crystal_system     tetragonal
_space_group_name_H-M_alt     'P -4 21 c'
_space_group_name_Hall     'P -4 2n'
loop_
    _space_group_symop_operation_xyz
    'x, y, z'
    '-x, -y, z'
    'x+1/2, -y+1/2, -z+1/2'
    '-x+1/2, y+1/2, -z+1/2'
    'y+1/2, x+1/2, z+1/2'
    '-y+1/2, -x+1/2, z+1/2'
    '-y, x, -z'
    'y, -x, -z'
_cell_length_a     10.600(10)
_cell_length_b     10.600(10)
_cell_length_c     7.030(10)
_cell_angle_alpha     90
_cell_angle_beta     90
_cell_angle_gamma     90
_cell_volume     790(2)
_cell_formula_units_Z     2
_cell_measurement_reflns_used     6223
_cell_measurement_theta_min     3.5
_cell_measurement_theta_max     27.5
_cell_measurement_temperature     200(2)
_exptl_crystal_description     'prism'
_exptl_crystal_colour     'colourless'
_exptl_crystal_size_max     0.5
_exptl_crystal_size_mid     0.5
_exptl_crystal_size_min     0.4
_exptl_crystal_density_diffrn     1.364
_exptl_crystal_density_meas     ?
_exptl_crystal_density_method     'not measured'
_exptl_crystal_F_000     340
_exptl_absorpt_coefficient_mu     0.084
_exptl_absorpt_correction_type     none
_exptl_absorpt_process_details     ?
_shelx_estimated_absorpt_T_min     0.959
_shelx_estimated_absorpt_T_max     0.967
_exptl_absorpt_correction_T_min     ?
_exptl_absorpt_correction_T_max     ?
_diffrn_ambient_temperature     200(2)
_diffrn_radiation_type     MoK\a
_diffrn_radiation_wavelength     0.71075
_diffrn_measurement_device_type     'Rigaku R-AXIS RAPID imaging plate'
_diffrn_measurement_method     \w
_diffrn_detector_area_resol_mean     10.00
_diffrn_reflns_number     7257
_diffrn_reflns_av_R_equivalents     0.0457
_diffrn_reflns_theta_min     3.476
_diffrn_reflns_theta_max     27.461
_diffrn_reflns_theta_full     25.242
_diffrn_measured_fraction_theta_max     0.998
_diffrn_measured_fraction_theta_full     0.998
_diffrn_reflns_limit_h_min     -10
_diffrn_reflns_limit_h_max     13
_diffrn_reflns_limit_k_min     -12
_diffrn_reflns_limit_k_max     13
_diffrn_reflns_limit_l_min     -9
_diffrn_reflns_limit_l_max     9
_refine_special_details     ?
_reflns_number_total     904
_reflns_number_gt     858
_reflns_threshold_expression     I>2\s(I)
_refine_ls_structure_factor_coef     Fsqd
_refine_ls_matrix_type     full
_refine_ls_R_factor_all     0.037
_refine_ls_R_factor_gt     0.036
_refine_ls_wR_factor_gt     0.089
_refine_ls_wR_factor_ref     0.090
_refine_ls_goodness_of_fit_ref     1.07
_refine_ls_restrained_S_all     1.07
_refine_ls_number_reflns     904
_refine_ls_number_parameters     57
_refine_ls_number_restraints     0
_refine_ls_hydrogen_treatment     constr
_refine_ls_weighting_scheme     calc
_refine_ls_weighting_details
              'w=1/[\s^2^(Fo^2^)+(0.0438P)^2^+0.1368P] where P=(Fo^2^+2Fc^2^)/3'
_atom_sites_solution_hydrogens     geom
_atom_sites_solution_primary     direct
_atom_sites_solution_secondary     difmap
_refine_ls_shift/su_max     0.000
_refine_ls_shift/su_mean     0.000
_refine_diff_density_max     0.144
_refine_diff_density_min     -0.236
_refine_ls_extinction_method     none
_refine_ls_extinction_coef     .
loop_
    _atom_type_symbol
    _atom_type_description
    _atom_type_scat_dispersion_real
    _atom_type_scat_dispersion_imag
    _atom_type_scat_source
    'C' 'C' 0.0033 0.0016
                         'International Tables Vol C Tables 4.2.6.8 and 6.1.1.4'
    'H' 'H' 0.0000 0.0000
                         'International Tables Vol C Tables 4.2.6.8 and 6.1.1.4'
    'N' 'N' 0.0061 0.0033
                         'International Tables Vol C Tables 4.2.6.8 and 6.1.1.4'
_computing_data_collection
;
PROCESS-AUTO (Rigaku, 1998)
;
_computing_cell_refinement
;
PROCESS-AUTO (Rigaku, 1998)
;
_computing_data_reduction
;
PROCESS-AUTO (Rigaku, 1998)
;
_computing_structure_solution
;
SIR2014 (Burla <i>et al.</i>,  2012, 2014)
;
_computing_structure_refinement
;
SHELXL2014 (Sheldrick, 2008)
;
_computing_molecular_graphics
;
<i>Yadokari-XG 2009</i> (Wakita, 2001; Kabuto <i>et al.</i>,
2009) and
<i>ORTEP-3 for Windows</i> (Farrugia, 2012)
;
_computing_publication_material
;
<i>Yadokari-XG 2009</i> (Wakita, 2001; Kabuto <i>et al.</i>,
2009) and
<i>publCIF</i> (Westrip, 2010)
;
loop_
    _atom_site_type_symbol
    _atom_site_label
    _atom_site_fract_x
    _atom_site_fract_y
    _atom_site_fract_z
    _atom_site_U_iso_or_equiv
    _atom_site_adp_type
    _atom_site_calc_flag
    _atom_site_occupancy
    _atom_site_disorder_assembly
    _atom_site_disorder_group
    C C1 0.0000 0.0000 0.5000 0.0209(6) Uani d 1 . .
    C C2 -0.02294(14) 0.11449(14) 0.3685(2) 0.0224(4) Uani d 1 . .
    C C3 -0.11972(16) 0.10889(16) 0.2328(3) 0.0290(4) Uani d 1 . .
    H H1 -0.1706 0.0355 0.2218 0.035 Uiso calc 1 . .
    C C4 -0.14016(17) 0.21120(17) 0.1155(3) 0.0340(4) Uani d 1 . .
    H H2 -0.2061 0.2101 0.0241 0.041 Uiso calc 1 . .
    C C5 -0.06207(18) 0.31595(17) 0.1342(3) 0.0337(4) Uani d 1 . .
    H H3 -0.0741 0.3884 0.0567 0.040 Uiso calc 1 . .
    C C6 0.03280(17) 0.31239(17) 0.2670(3) 0.0345(5) Uani d 1 . .
    H H4 0.0873 0.3833 0.2765 0.041 Uiso calc 1 . .
    N N1 0.05294(13) 0.21395(13) 0.3845(2) 0.0283(4) Uani d 1 . .
loop_
    _atom_site_aniso_label
    _atom_site_aniso_U_11
    _atom_site_aniso_U_22
    _atom_site_aniso_U_33
    _atom_site_aniso_U_12
    _atom_site_aniso_U_13
    _atom_site_aniso_U_23
    C1 0.0205(9) 0.0205(9) 0.0216(14) 0.000 0.000 0.000
    C2 0.0216(7) 0.0233(7) 0.0222(7) 0.0020(5) 0.0033(6) 0.0006(7)
    C3 0.0279(8) 0.0315(8) 0.0275(8) -0.0007(6) -0.0028(7) 0.0007(7)
    C4 0.0310(9) 0.0430(10) 0.0280(8) 0.0076(7) -0.0026(8) 0.0038(8)
    C5 0.0393(9) 0.0316(9) 0.0302(9) 0.0077(7) 0.0046(8) 0.0093(8)
    C6 0.0382(10) 0.0268(9) 0.0386(10) -0.0028(7) 0.0025(8) 0.0075(7)
    N1 0.0294(7) 0.0257(7) 0.0299(7) -0.0022(5) -0.0014(6) 0.0039(6)
_geom_special_details
;
All e.s.d.'s (except the e.s.d. in the dihedral angle between two l.s. planes)
are estimated using the full covariance matrix. The cell e.s.d.'s are taken
into account individually in the estimation of e.s.d.'s in distances, angles
and torsion angles; correlations between e.s.d.'s in cell parameters are only
used when they are defined by crystal symmetry. An approximate (isotropic)
treatment of cell e.s.d.'s is used for estimating e.s.d.'s involving l.s.
planes.
;
loop_
    _geom_bond_atom_site_label_1
    _geom_bond_atom_site_label_2
    _geom_bond_site_symmetry_2
    _geom_bond_distance
    _geom_bond_publ_flag
    C1 C2 8_556 1.545(2) ?
    C1 C2 2 1.545(2) ?
    C1 C2 7_556 1.545(2) ?
    C1 C2 . 1.545(2) ?
    C2 N1 . 1.330(3) ?
    C2 C3 . 1.402(3) ?
    C3 C4 . 1.380(3) ?
    C3 H1 . 0.9500 ?
    C4 C5 . 1.391(3) ?
    C4 H2 . 0.9500 ?
    C5 C6 . 1.373(3) ?
    C5 H3 . 0.9500 ?
    C6 N1 . 1.348(3) ?
    C6 H4 . 0.9500 ?
loop_
    _geom_angle_atom_site_label_1
    _geom_angle_atom_site_label_2
    _geom_angle_atom_site_label_3
    _geom_angle_site_symmetry_1
    _geom_angle_site_symmetry_3
    _geom_angle
    _geom_angle_publ_flag
    C2 C1 C2 8_556 2 111.01(8) ?
    C2 C1 C2 8_556 7_556 106.43(16) ?
    C2 C1 C2 2 7_556 111.01(8) ?
    C2 C1 C2 8_556 . 111.01(8) ?
    C2 C1 C2 2 . 106.43(16) ?
    C2 C1 C2 7_556 . 111.01(8) ?
    N1 C2 C3 . . 122.22(15) ?
    N1 C2 C1 . . 118.44(13) ?
    C3 C2 C1 . . 119.30(14) ?
    C4 C3 C2 . . 119.26(17) ?
    C4 C3 H1 . . 120.4 ?
    C2 C3 H1 . . 120.4 ?
    C3 C4 C5 . . 118.52(16) ?
    C3 C4 H2 . . 120.7 ?
    C5 C4 H2 . . 120.7 ?
    C6 C5 C4 . . 118.55(15) ?
    C6 C5 H3 . . 120.7 ?
    C4 C5 H3 . . 120.7 ?
    N1 C6 C5 . . 123.68(17) ?
    N1 C6 H4 . . 118.2 ?
    C5 C6 H4 . . 118.2 ?
    C2 N1 C6 . . 117.72(15) ?
loop_
    _geom_torsion_atom_site_label_1
    _geom_torsion_atom_site_label_2
    _geom_torsion_atom_site_label_3
    _geom_torsion_atom_site_label_4
    _geom_torsion_site_symmetry_1
    _geom_torsion_site_symmetry_2
    _geom_torsion_site_symmetry_3
    _geom_torsion_site_symmetry_4
    _geom_torsion
    _geom_torsion_publ_flag
    C2 C1 C2 N1 8_556 . . . -0.78(13) ?
    C2 C1 C2 N1 2 . . . -121.70(15) ?
    C2 C1 C2 N1 7_556 . . . 117.39(18) ?
    C2 C1 C2 C3 8_556 . . . 177.21(14) ?
    C2 C1 C2 C3 2 . . . 56.30(12) ?
    C2 C1 C2 C3 7_556 . . . -64.62(12) ?
    N1 C2 C3 C4 . . . . -2.1(2) ?
    C1 C2 C3 C4 . . . . 179.97(14) ?
    C2 C3 C4 C5 . . . . 1.1(3) ?
    C3 C4 C5 C6 . . . . 0.7(3) ?
    C4 C5 C6 N1 . . . . -1.8(3) ?
    C3 C2 N1 C6 . . . . 1.2(2) ?
    C1 C2 N1 C6 . . . . 179.09(13) ?
    C5 C6 N1 C2 . . . . 0.8(3) ?
_shelx_hkl_file
;
   0   0   253378.70 2162.59
   0   0   254678.90 2219.19
   0   0  -244190.00 1689.41
   0   0   3   -5.05    5.77
   0   0  -3    8.62    5.34
   0   0   421628.40 1234.10
   0   0  -418704.50 1098.87
   0   0   5    0.86    8.05
   0   0  -5   -3.53    8.81
   0   0   6 4435.51  427.78
   0   0  -6 4399.30  384.02
   0   0   7   -5.84   11.87
   0   0  -7    6.94   11.70
   0   0   821954.70 2334.31
   0   0   820153.20 2271.41
   0   0  -821111.70 2233.75
   0   0   9   -5.64   21.42
   0   0   9   -5.14   18.59
   0   0  -9    4.33   15.01
   0   1   119077.00  586.34
  -1   0   119034.50  583.13
   0  -1   118860.80  579.46
   0   1  -118044.40  584.26
  -1   0  -118844.60  580.04
   0   1  -119687.30  485.42
   0  -1  -118593.10  569.07
   1   0  -119314.90  581.30
   0   1  -119763.00  473.30
   0  -1   2  540.76   29.08
  -1   0   2  642.86   36.01
   0   1   2  623.18   37.44
   1   0   2  815.28   34.48
   0  -1   2  602.06   30.19
   0  -1  -2  598.56   38.26
   0   1  -2  540.08   27.63
   1   0  -2  623.52   35.20
  -1   0  -2  602.25   34.17
   0  -1   3  717.17   45.86
  -1   0   3  704.94   50.34
   1   0   3  498.39   35.87
   0   1   3  690.08   53.76
   1   0  -3  652.87   48.97
  -1   0  -3  659.88   48.45
   0  -1  -3  877.00   40.47
   0   1  -3  664.54   46.51
   1   0   4  385.34   42.13
   0   1   4  379.87   44.66
   0  -1   4  349.93   39.05
  -1   0   4  418.33   42.89
   1   0  -4  409.96   43.48
   0   1  -4  409.25   46.60
   0  -1  -4  348.29   41.25
  -1   0  -4  396.62   40.38
   0   1   5 1395.02  140.60
  -1   0   5 1476.23  154.10
   1   0   5 1467.96  134.99
   0  -1   5 1484.20  124.07
   0   1  -5 1497.99  126.60
   0  -1  -5 1449.72  139.35
   0   1  -5 1491.84  145.22
   1   0  -5 2134.48  111.11
  -1   0  -5 1389.32  149.21
   0   1   6  889.28  118.68
   0  -1   6  858.94  103.87
   0  -1   6  773.21   88.96
  -1   0   6  868.20  108.26
   1   0   6  840.64  106.77
   0   1  -6  857.33  100.21
   0  -1  -6  921.36  112.48
   0  -1  -6  922.59  113.15
  -1   0  -6  805.52  102.64
   1   0  -6  810.48   96.60
   0   1   7 2371.08  277.47
  -1   0   7 2471.74  265.83
   0  -1   7 2395.42  250.89
   1   0   7 2305.11  268.11
   0  -1   7 2165.50  241.32
   0   1  -7 2318.04  243.04
   1   0  -7 2376.69  269.98
  -1   0  -7 2092.13  236.56
   0  -1  -7 2394.03  269.43
   1   0  -7 2368.59  268.81
  -1   0   8  473.24  114.12
   0  -1   8  499.81  106.60
   1   0   8  748.16  129.75
   0   1   8  530.23  121.28
   1   0   8  260.65   97.96
  -1   0   8  401.11   87.69
   0  -1   8  342.24  129.19
   0   1  -8  406.28   96.29
   0  -1  -8  439.13  111.92
   1   0  -8  610.68  128.85
  -1   0  -8  904.54  106.97
   0   1   9    4.86   29.23
  -1   0   9   36.42   36.46
   1   0   9   42.53   38.47
   0   1   9   51.91   39.69
  -1   0   9   20.72   39.57
   1   0   9   40.33   30.49
   0  -1   9   48.30   43.98
   0  -1   9   46.78   49.91
   0  -1  -9   48.27   34.27
   1   0  -9   51.58   35.60
   0   1  -9   77.50   31.54
  -1   0  -9   38.43   37.91
   1   1   1    7.12    5.83
  -1   1   1    6.41    6.41
  -1  -1   1    7.84    5.40
  -1  -1   1   14.06    3.89
   1  -1   1   16.47    4.68
   1  -1   1   16.80    4.66
   1  -1   1    8.44    5.15
   1   1  -1    6.86    6.29
   1   1  -1   12.58    4.77
  -1   1  -1   11.88    4.88
  -1  -1  -1    6.30    4.96
   1  -1  -1    3.06    6.15
   1   1   274887.30 2556.63
   1  -1   253141.10 2399.33
  -1  -1   253260.50 2480.71
  -1  -1   252277.00 2290.95
   1  -1   253212.50 2424.79
  -1   1   252292.50 2601.37
  -1  -1  -254548.90 2612.28
   1   1  -254119.30 2319.16
   1  -1  -253795.90 2592.56
  -1   1  -254948.90 2442.59
   1  -1   3   -0.64    4.32
  -1  -1   3   -0.11    5.95
   1   1   3    0.98    7.21
  -1   1   3   14.21    7.17
  -1  -1   3    0.04    4.59
   1   1  -3    3.83    5.86
  -1   1  -3   13.10    5.18
  -1  -1  -3   -3.41    6.90
   1  -1   4  802.17   63.86
   1   1   4  861.28   69.46
  -1  -1   4  892.86   62.89
  -1  -1   4  704.44   52.94
  -1   1   4  894.04   72.56
   1   1  -4  593.55   52.16
  -1  -1  -4  840.34   71.85
   1  -1  -4  883.01   73.12
  -1   1  -4  801.24   60.63
   1   1   5   -6.13    9.69
  -1   1   5   -1.44    9.65
  -1  -1   5    3.53    8.18
   1  -1   5   -6.07    8.56
  -1  -1   5   -2.00    6.45
   1  -1   5   -4.91    8.28
   1   1  -5    1.70    7.49
   1  -1  -5   -1.52    6.79
  -1   1  -5   -2.31    7.46
  -1  -1  -5   -0.02    9.03
   1   1   6 1312.85  151.52
  -1  -1   6 1341.97  136.04
  -1   1   6 1353.81  152.73
   1  -1   6 1317.46  136.21
  -1  -1   6 1275.46  121.88
   1  -1  -6 1218.97  132.05
  -1   1  -6 1189.55  121.13
  -1  -1  -6 1249.40  143.76
   1   1  -6 1343.36  139.81
   1  -1   7   -0.44   14.55
  -1  -1   7   -2.92   14.80
  -1   1   7   -5.92   16.45
   1  -1   7    6.73   11.68
   1   1   7   -3.78   16.79
  -1  -1   7  -10.31   16.40
   1   1  -7  -11.05   15.10
  -1  -1  -7  -15.88   14.48
  -1   1  -7    2.00   12.83
   1  -1  -7  -15.65   16.87
   1  -1   8 2004.31  261.22
   1   1   8 1871.62  281.27
  -1  -1   8 1905.29  284.48
  -1   1   8 1961.06  278.57
  -1  -1   8 1949.56  253.01
   1  -1   8 1718.55  302.29
  -1  -1  -8 1808.32  248.23
  -1   1  -8 1891.37  260.48
   1  -1  -8 1968.78  278.28
   1   1  -8 1910.22  242.47
   1  -1   9   -1.90   19.39
   1  -1   9   30.87   22.56
  -1  -1   9   -0.28   21.93
  -1   1   9    6.45   15.15
   1   1   9   21.26   15.81
   1   1   9    1.78   21.91
  -1  -1   9   -2.99   18.90
  -1   1   9    4.63   20.76
   1  -1  -9  -10.25   24.99
  -1   1  -9   -6.21   19.12
   1   1  -9   -5.57   16.79
  -1  -1  -9    5.30   20.85
   0  -2   0 5799.63  108.37
   0   2   0 6033.78  117.94
   0  -2   1134586.0 3543.34
   2   0   1138282.0 6271.45
  -2   0   1140576.0 4559.77
   0   2   1138186.0 5768.12
  -2   0   1139171.0 6150.10
   0  -2   1140422.0 6305.41
   0   2  -1141055.0 3782.02
   2   0  -1142812.0 6207.01
   0  -2  -1135832.0 5597.40
   0   2  -1137184.0 6380.37
  -2   0  -1141681.0 6253.71
   0   2  -1141425.0 3782.39
   0  -2   2 1020.20   55.00
   2   0   2  909.10   48.59
  -2   0   2  990.91   52.56
   0   2   2 1005.38   54.05
   0   2  -2  960.68   35.88
   2   0  -2 1024.38   53.62
  -2   0  -2  993.25   52.86
  -2   0  -2 1004.79   52.76
   0  -2  -2 1018.47   63.76
   0   2  -2 1006.25   45.67
   0  -2   316161.60  852.51
   2   0   316280.60  836.22
   0  -2   315940.30  711.73
  -2   0   316280.20  821.94
   0  -2   316307.40  726.95
   0   2   316163.30  845.28
   2   0  -315828.00  814.86
   0   2  -316379.90  729.43
  -2   0  -317732.60  872.92
   0  -2  -311367.00  601.84
   0  -2   4 1040.39   84.59
   0  -2   4 1071.22   67.16
  -2   0   4 1043.96   78.51
   2   0   4  768.64   58.72
   0   2   4  952.13   84.61
   2   0  -4  958.70   76.70
   2   0  -4  925.95   77.10
   0   2  -4 1092.02   68.97
  -2   0   5 3453.72  266.51
   0   2   5 3344.69  291.45
   0  -2   5 3398.69  240.89
   0  -2   5 3414.33  280.90
   2   0   5 3529.52  281.12
  -2   0  -5 6726.63  336.13
   0   2  -5 3458.63  236.53
   0  -2  -5 3216.14  252.81
   2   0  -5 3464.43  305.63
   0  -2   6  329.13   62.48
   0   2   6  294.26   63.82
  -2   0   6  322.47   56.66
   2   0   6  298.37   60.49
   2   0   6  282.07   57.25
   0  -2   6  350.44   51.57
   2   0  -6  262.69   40.88
   0   2  -6  292.55   49.19
   0  -2  -6  310.43   62.36
  -2   0  -6  420.88   59.22
   0  -2  -6  314.19   64.67
   0  -2   7 5307.77  528.51
   0   2   7 5438.46  557.21
  -2   0   7 4998.53  467.08
  -2   0   7 5283.98  562.53
   2   0   7 4396.79  498.17
   0  -2   7 5203.36  479.54
   0  -2  -7 5507.89  565.19
   0   2  -7 4954.59  430.34
   2   0  -7 4706.71  460.97
  -2   0  -7 5341.91  520.74
   0   2   8  168.85   59.20
   2   0   8   -3.70   42.73
  -2   0   8  120.83   55.65
   2   0   8  153.03   55.84
  -2   0   8  163.49   53.06
   0  -2   8  169.78   48.69
   0  -2   8  175.94   59.62
   2   0  -8  144.12   54.66
   0  -2  -8  158.89   56.15
  -2   0  -8  113.94   56.20
   2   0  -8   38.82   54.64
   0   2  -8  282.32   42.86
   0  -2   9 1167.28  232.53
  -2   0   9 1171.40  220.98
   2   0   9 1159.90  221.16
   2   0   9 1028.14  192.71
  -2   0   9 1226.49  215.07
   0   2   9 1135.65  237.42
   0  -2   9 1229.70  234.27
   2   0  -9 1257.02  218.60
   0  -2  -9 1014.84  203.17
  -2   0  -9 1169.54  214.25
   0   2  -9 1182.99  228.07
  -1   2   0 1176.44   46.36
   2  -1   0 1056.45   45.81
  -1   2   0 1152.16   42.29
   1  -2   0 1135.97   47.51
  -1  -2   0 1147.32   29.27
  -2   1   0 1250.91   23.32
   1  -2   139452.70 1554.14
   2   1   136100.70 1516.50
  -1  -2   137202.10  910.63
  -1   2   137086.30 1516.01
  -1  -2   138411.40 1561.78
  -2   1   137908.40 1601.83
   1   2   157817.90 1642.57
  -2  -1   138992.10 1369.38
  -2  -1   138491.50 1383.80
   2  -1   136398.50 1471.96
   1  -2   138152.80 1240.64
   1   2  -137915.30  935.19
   2  -1  -138053.40 1595.81
  -1   2  -137548.50 1484.90
  -1   2  -138865.80 1250.26
   2   1  -139362.40 1406.89
  -1  -2  -136649.30 1366.12
  -2   1  -138586.90 1539.39
  -2  -1  -138094.00 1553.12
   1   2  -138560.50 1588.78
   2   1  -137630.10 1347.54
   1  -2  -139169.50 1553.38
  -2   1   2 8141.54  364.08
   1   2   2 8269.97  358.69
   1  -2   2 7785.65  284.87
  -1   2   2 8322.74  366.14
  -2  -1   2 7834.91  324.52
  -2  -1   2 8152.89  316.62
  -1  -2   2 8084.99  271.79
  -1  -2   2 8207.30  364.39
   1  -2   2 7920.56  343.00
   2   1   2 7877.21  349.44
  -1  -2  -2 8029.09  351.02
   1  -2  -2 7944.44  353.85
  -2   1  -2 7972.99  338.96
  -2  -1  -2 8062.30  354.79
   2  -1  -2 8297.21  367.91
   2   1  -2 8313.56  326.20
   1   2  -2 8093.41  355.52
  -1  -2  -2 7998.37  348.82
  -1   2  -2 7779.04  296.79
   1   2  -2 7996.06  265.81
  -1  -2   3  504.59   34.03
   1   2   3  449.25   45.12
  -2   1   3  481.75   46.68
  -1  -2   3  487.67   43.05
  -1   2   3  475.81   48.58
  -2  -1   3  474.53   39.55
   2  -1   3  504.27   41.37
   2   1   3  444.34   42.42
   2  -1   3  504.76   42.36
  -2  -1   3  478.50   38.57
   1  -2   3  501.21   44.57
  -1  -2  -3  447.87   45.63
   1  -2  -3  484.87   46.27
   1  -2  -3  492.36   46.05
  -2   1  -3  475.94   48.05
  -1  -2  -3  458.99   45.47
  -1   2  -3  489.09   41.76
   2  -1  -3  450.28   46.60
   2   1  -3  480.88   39.99
  -1   2   4 3235.62  219.85
   1  -2   4 3102.07  213.62
   1   2   4 3133.57  216.27
  -2   1   4 3221.62  213.04
  -2  -1   4 3190.53  190.61
   2  -1   4 4632.22  182.13
   1  -2   4 3286.71  190.05
  -2  -1   4 3109.77  201.72
  -1  -2   4 3278.24  182.93
   2   1   4 2329.86  157.34
  -1  -2   4 3158.73  208.52
  -1  -2  -4 3122.83  220.93
  -2  -1  -4 2855.77  195.15
   1   2  -4 3555.41  179.72
  -1  -2  -4 3176.06  213.86
   1  -2  -4 3256.85  218.45
   2   1  -4 3134.12  189.82
  -2   1  -4 3247.01  202.54
   2  -1  -4 3178.08  212.61
  -2  -1   5  510.49   57.66
  -2   1   5  522.05   67.05
   2   1   5  525.00   66.19
  -1   2   5  544.24   69.68
  -1  -2   5  501.34   66.22
   1  -2   5  482.84   68.36
  -2  -1   5  524.60   62.47
   1   2   5  503.75   69.40
   2  -1   5  526.49   75.23
   1  -2   5  395.01   53.70
  -1  -2   5  540.52   64.14
  -1  -2  -5  516.91   69.92
  -2   1  -5  608.76   61.72
   1   2  -5  532.29   54.53
   2   1  -5  533.68   60.27
   2  -1  -5  503.82   66.93
  -2  -1  -5  462.32   58.60
   1  -2  -5  347.72   49.75
  -2   1   6  365.38   73.81
   1  -2   6  353.82   62.64
   2   1   6  411.64   78.64
  -2  -1   6  419.95   65.33
  -1  -2   6  403.24   75.37
   1  -2   6  357.53   79.85
  -1  -2   6  395.99   61.81
  -1   2   6  424.66   79.50
   1   2   6  402.03   79.71
   2  -1   6  371.45   68.02
  -2  -1   6  354.27   73.46
  -2   1  -6  413.49   68.75
  -2  -1  -6  709.25   69.30
   1   2  -6  404.93   63.07
   1  -2  -6  379.77   71.39
  -1   2  -6  816.62   67.22
   1   2  -6  412.55   62.48
   2   1  -6  739.59   62.79
  -1  -2  -6  407.93   75.87
   2  -1  -6  293.17   55.07
   2  -1   7 2192.27  290.96
  -1   2   7 3316.79  370.92
   1  -2   7 3231.38  374.73
   2   1   7 3240.37  355.68
  -2  -1   7 3284.91  352.15
  -2   1   7 3271.13  350.16
   1  -2   7 3148.85  315.83
   2  -1   7 3288.00  336.51
   1   2   7 3245.85  370.58
  -1  -2   7 3269.42  323.14
  -2  -1   7 3233.95  365.29
  -1  -2   7 3335.68  360.50
   1  -2  -7 3237.57  366.83
   2  -1  -7 2975.25  323.67
  -1  -2  -7 3069.12  347.01
   1   2  -7 3175.13  303.12
  -1   2  -7 3237.33  327.44
   2   1  -7 2900.61  295.36
  -2   1  -7 3335.38  342.65
  -2  -1  -7 6408.49  426.38
  -2   1   8   -9.77   30.07
  -2  -1   8  105.15   39.05
  -2   1   8  104.86   43.42
  -1   2   8   84.56   45.81
   1   2   8  124.10   47.97
   1  -2   8   91.48   38.52
   2   1   8  107.22   47.41
   2  -1   8  -17.87   48.17
  -2  -1   8  107.66   43.54
  -1  -2   8   55.40   46.02
  -1  -2   8   83.67   37.60
   1  -2   8  120.82   47.63
   2  -1   8  100.18   41.66
  -1  -2  -8  111.17   40.76
   1  -2  -8   99.64   47.63
  -1   2  -8  112.13   38.42
  -2  -1  -8  106.46   45.42
   1  -2  -8  116.00   58.18
   2   1  -8  105.66   50.37
   2   1  -8  -29.25   40.64
   1   2  -8  120.88   35.85
   2  -1  -8  103.90   44.50
  -2   1  -8   78.91   41.30
   1   2   9  265.21   98.64
   2  -1   9  184.27   96.47
  -1  -2   9  260.16   92.48
  -2   1   9  157.92   90.77
  -1   2   9  282.82   92.15
   2   1   9  260.32   91.82
  -2  -1   9  267.48   88.24
  -1  -2   9  242.99   92.29
  -2  -1   9  254.11   79.49
   2  -1   9  283.62   84.27
  -2   1   9  254.43   88.19
   1  -2   9  211.61   80.27
   1  -2   9  269.52   94.92
  -2   1  -9  255.19   81.52
   2  -1  -9  273.46   89.64
  -2   1  -9  273.05   81.71
   1   2  -9  205.07   66.89
  -2  -1  -9  202.52   88.73
  -1  -2  -9  460.90   82.47
   2   1  -9  250.20   79.18
  -1   2  -9  237.34   77.26
   1  -2  -9  220.17   89.80
   2  -2   045342.50 1767.32
   2   2   043294.00 1418.44
  -2   2   043973.10 1333.61
   2  -2   1    0.90    3.46
   2   2   1   -1.78    4.21
  -2  -2   1    5.55    3.88
  -2  -2   1    0.98    2.42
  -2   2   1   -4.71    4.58
  -2  -2  -1   -1.91    3.58
   2  -2  -1    9.60    4.74
  -2   2  -1    4.33    4.14
   2   2  -1    6.57    3.95
   2   2  -1    3.39    2.73
  -2  -2   214127.80  644.88
  -2   2   214005.90  681.32
  -2  -2   214035.40  532.93
   2  -2   214185.20  625.06
   2   2   214128.10  661.68
   2  -2   213868.60  597.98
  -2   2  -213625.80  583.01
   2  -2  -214247.10  692.28
  -2  -2  -213860.70  652.38
   2   2  -213956.70  631.91
   2   2  -214667.80  554.15
  -2  -2   3   -3.18    4.91
  -2   2   3    6.97    7.50
  -2  -2   3   -3.11    6.37
   2  -2   3    4.17    5.76
   2   2   3    5.50    5.19
   2  -2   3    6.83    6.53
   2   2  -3   -1.19    6.09
  -2  -2  -3    4.84    6.20
  -2   2  -3    3.40    5.63
   2  -2  -3   -3.48    7.39
  -2  -2   4 2948.43  177.84
   2   2   4 2889.76  203.46
   2  -2   4 2860.90  198.23
   2  -2   4 3272.67  170.47
  -2   2   4 2973.40  202.47
  -2  -2   4 2918.06  205.32
   2  -2  -4 2871.87  199.45
   2   2  -4 2338.77  162.01
  -2   2  -4 2876.78  169.74
  -2   2  -4 2923.96  173.10
  -2  -2  -4 2551.93  178.04
  -2  -2   5   -3.19    8.62
   2  -2   5    1.58    9.52
  -2   2   5  -15.22    9.90
   2   2   5    7.41    9.77
  -2  -2   5   -1.68    7.23
   2  -2   5    6.61    8.15
  -2   2  -5    1.19    7.91
   2   2  -5   -3.31    6.71
  -2  -2  -5    3.82    8.52
   2  -2  -5   -8.84   10.21
   2   2   6 1657.47  185.65
   2  -2   6 1640.08  175.58
  -2  -2   6 1750.35  147.29
   2  -2   6 1624.82  187.10
  -2  -2   6 1709.26  166.21
  -2   2   6 1724.12  182.73
   2   2  -6 1569.00  156.72
  -2   2  -6 1650.93  151.74
  -2  -2  -6 1505.03  183.79
   2  -2  -6 1114.77  130.03
   2  -2   7    0.57   16.03
  -2  -2   7  -14.50   15.27
  -2   2   7    0.65   16.07
   2  -2   7    2.84   13.65
  -2  -2   7  -10.86   12.67
   2   2   7    9.62   16.48
   2   2  -7  -15.76   16.08
   2   2  -7  -16.44   13.02
  -2  -2  -7  -14.27   14.37
  -2   2  -7   20.60   16.25
   2  -2  -7    5.09   14.72
  -2   2   8 1490.02  238.69
  -2  -2   8 1581.63  229.68
   2  -2   8 1528.45  286.05
  -2  -2   8 1591.97  201.76
   2  -2   8 1545.61  208.54
   2   2   8 1571.87  248.20
   2   2  -8 1621.74  203.45
   2  -2  -8 1574.24  239.14
  -2   2  -8 1554.77  205.45
  -2   2  -8 1567.00  205.99
  -2  -2  -8 1560.89  242.29
   0  -3   0   -2.73    3.45
   0   3   0   68.82    4.13
   3   0   1 8877.75  374.87
   0  -3   1 8965.19  164.13
  -3   0   1 8842.43  372.31
   0  -3   1 8940.65  376.02
   0   3   1 9170.25  333.28
   0   3  -1 9048.78  383.08
   3   0  -1 9013.76  376.32
   0  -3  -1 8664.12  317.18
  -3   0  -1 9055.18  382.94
   3   0   248408.60 2653.78
  -3   0   253063.70 2193.39
   0  -3   252813.10 1930.52
  -3   0   249764.90 2662.34
   0  -3   253371.10 2843.04
   0   3   251075.30 2654.70
   3   0  -252165.90 2762.30
   0   3  -253144.60 1925.60
  -3   0  -252948.70 2812.70
   0  -3  -251143.70 2623.31
   0   3  -248416.80 2660.18
   3   0   3  118.69   19.93
   0  -3   3  101.38   20.98
   0  -3   3   97.06   12.41
  -3   0   3  107.09   18.87
   0  -3   3  100.61   12.61
   0   3   3  117.75   20.78
   0   3  -3  112.94   13.64
  -3   0  -3  101.81   19.75
   3   0  -3  120.92   19.83
   0  -3  -3   69.40   14.15
  -3   0   4   16.51    9.92
   0  -3   4   17.89   10.71
  -3   0   4   -8.35    6.18
   3   0   4   15.41   10.76
   0  -3   4   12.95    7.35
  -3   0  -4   13.98   10.61
   3   0  -4   12.91   10.01
   0   3  -4   14.32    6.86
   0  -3  -4   24.90    8.01
  -3   0  -4    9.45   10.39
  -3   0   5  814.89   84.39
   0  -3   5  818.15   90.76
   0  -3   5  795.95   67.16
   0   3   5  852.70   93.10
   3   0   5  557.59   75.22
  -3   0  -5  791.96   98.92
   0  -3  -5  753.79   80.70
   0   3  -5  712.71   58.77
   3   0  -5  663.35   80.78
   3   0   6 5223.96  465.17
   0   3   6 5296.30  494.96
   0  -3   6 5242.95  466.34
  -3   0   6 5062.24  398.97
   0  -3   6 5311.80  424.39
  -3   0   6 5247.46  441.57
   3   0  -6 5013.99  491.76
  -3   0  -6 5194.17  443.46
   0   3  -6 4759.41  375.72
   0  -3  -6 5272.43  483.06
   0  -3   7  686.35  124.83
  -3   0   7  660.78  112.75
  -3   0   7  603.45  113.31
   0   3   7  668.16  133.42
   3   0   7  677.76  114.91
   0  -3   7  661.39   97.04
   3   0   7  703.25  121.23
   0  -3  -7  675.74  131.03
   0   3  -7 1156.43   92.49
  -3   0  -7  688.55  117.58
   3   0  -7  758.47   87.38
  -3   0  -7  704.48  117.97
   3   0   8   -5.63   17.55
  -3   0   8   10.56   16.87
   0  -3   8   -1.18   18.09
   0  -3   8    9.59   14.27
  -3   0   8   10.50   16.54
   0   3   8   18.48   19.37
   0  -3  -8   -5.06   18.69
  -3   0  -8  -16.66   17.27
   0   3  -8    4.87   17.07
  -3   0  -8    8.75   17.10
   3   0  -8    1.19   15.26
  -1   3   0   61.87    7.72
  -1  -3   0   75.65    4.14
   1   3   0   71.08    4.14
   1  -3   0   56.26    7.92
  -1   3   0   51.43    9.37
  -1  -3   0   78.03    4.51
  -1   3   129773.10 1252.31
   1   3   136567.20 1269.72
  -1  -3   129994.80 1372.15
   3   1   129880.00 1346.79
   1  -3   130774.70 1317.80
  -3  -1   130824.10 1064.09
   1  -3   130030.20  937.27
  -3   1   130129.30 1413.18
   3  -1   129873.50 1360.43
  -3  -1   129787.20 1273.39
   1   3  -130658.00 1399.46
  -3  -1  -130546.20 1362.44
  -1  -3  -130792.80 1177.79
   3   1  -130578.20 1261.58
   3   1  -127945.10 1024.21
   1  -3  -130979.70 1269.96
   3  -1  -130734.50 1419.11
  -1   3  -130294.00 1342.67
  -3  -1   2 6800.12  281.09
  -1  -3   2 7092.20  214.80
   3  -1   2 6513.27  313.95
  -1  -3   2 6835.24  335.00
  -3   1   2 6781.49  333.46
   3  -1   2 6444.33  313.97
  -1   3   2 6833.99  324.27
  -3  -1   2 6733.94  315.38
   1  -3   2 6667.20  239.31
   1  -3   2 6765.04  335.56
   1   3   2 6642.85  303.72
   3  -1  -2 6753.85  343.11
  -1   3  -2 6874.31  241.19
  -1   3  -2 6648.25  318.42
   1   3  -2 6615.72  323.75
  -3   1  -2 6560.85  315.23
  -3  -1  -2 6678.16  326.23
   1  -3  -2 6546.68  314.39
   3   1  -2 6818.22  317.69
  -1  -3  -2 6485.63  320.46
  -3  -1   321149.00 1073.65
   3  -1   319504.70 1078.15
   1  -3   322060.40 1236.02
  -3   1   321436.80 1228.70
  -1  -3   321812.40  965.22
   1   3   321615.90 1209.38
   3   1   321757.20 1266.41
  -1   3   321920.10 1253.84
  -1  -3   322117.40 1267.80
  -3  -1   321521.70 1124.59
   3   1  -322406.00 1168.08
  -1  -3  -321633.40 1203.13
  -3  -1  -321233.10 1213.17
   3  -1  -322025.30 1260.58
   1   3  -321317.40 1205.28
  -1   3  -321084.30  990.10
   1  -3  -321248.20 1214.75
  -3  -1  -321071.40 1206.59
   1  -3  -320779.00 1193.89
  -3   1  -321911.70 1208.59
   1   3  -320019.20  874.03
  -1   3  -320876.90  999.04
   3   1   4  866.59   94.90
   1  -3   4  990.77   75.46
  -1   3   4  974.55   89.72
  -3  -1   4  938.32   73.89
  -3  -1   4  956.71   74.37
  -1  -3   4  981.15   70.30
  -1  -3   4  980.41   85.00
   3  -1   4  989.45   83.00
  -3   1   4  973.85   87.09
   1   3   4  949.68   86.11
   1  -3   4  949.96   84.89
  -3   1  -4  961.52   79.03
   1   3  -4  974.50   62.11
  -3  -1  -4  953.98   83.41
   3  -1  -4  977.82   86.99
   3   1  -4  945.19   75.62
  -1   3  -4  966.93   65.45
   1  -3  -4  969.04   89.32
  -1  -3  -4  945.96   85.63
  -1  -3  -4  915.71   85.90
   3   1   5 4379.25  325.67
  -3  -1   5 6146.87  452.47
   1   3   5 5954.85  470.87
  -3   1   5 6205.68  456.18
  -1  -3   5 6193.47  399.37
   1  -3   5 4194.24  341.05
  -1   3   5 6126.47  474.89
   3  -1   5 8758.78  401.36
   1  -3   5 6056.24  451.25
  -3  -1   5 6040.28  415.83
  -1  -3   5 5954.67  457.65
  -3  -1  -5 5772.57  435.14
  -3   1  -5 5933.94  456.99
   1  -3  -5 4341.08  328.23
   1   3  -5 6181.95  397.71
  -1  -3  -5 6123.25  491.72
   1   3  -5 6243.07  371.82
  -1   3  -5 6097.29  383.79
   3  -1  -5 6010.72  444.25
   3   1  -5 6003.38  444.36
   1  -3   6  863.97  117.73
  -3  -1   6  870.75  125.80
  -1  -3   6  854.82  119.22
  -1  -3   6  911.20   93.89
   3  -1   6  835.18  132.29
  -3   1   6  868.04  116.79
  -1   3   6  982.07  131.53
   1  -3   6  815.71   93.74
  -3  -1   6  908.55  104.61
   1   3   6  904.77  124.38
   3   1   6  864.13  117.84
  -1  -3  -6  849.83  121.20
   3  -1  -6  905.02  120.77
   1   3  -6  850.27   87.03
  -3   1  -6  868.28  109.32
   1  -3  -6  911.56  109.57
  -3   1  -6  853.27  108.76
  -1   3  -6  898.50   94.58
  -3  -1  -6  821.02  117.32
   3   1  -6  883.03  106.17
  -1  -3   7  393.15   81.77
  -3   1   7  422.81   78.14
   1   3   7  432.05   88.51
   1  -3   7  356.91   63.89
   1  -3   7  393.59   83.19
  -3  -1   7  417.74   74.50
  -3  -1   7  428.02   71.60
  -1  -3   7  370.92   77.05
  -1   3   7  414.00   88.43
   3   1   7  401.39   82.98
   3  -1   7  -68.24   58.64
   3  -1   7  402.65   74.90
   1  -3  -7  398.69   88.53
  -1  -3  -7  366.55   84.41
   1   3  -7  362.13   60.23
   3   1  -7  766.63   68.52
  -1   3  -7  386.74   65.20
  -3   1  -7  391.51   90.87
   3  -1  -7  281.88   56.54
  -3  -1  -7  349.87   82.56
   3  -1   8  321.97   79.20
  -3   1   8  347.29   83.11
  -3  -1   8  340.75   78.94
  -3   1   8  247.19   58.62
   3  -1   8  214.17   66.98
  -1   3   8  330.53   90.78
   1  -3   8  342.16   88.50
  -3  -1   8  289.83   74.34
   3   1   8  325.07   86.45
  -1  -3   8  297.76   88.82
   1   3   8  321.35   94.02
  -1  -3   8  339.11   64.96
   1  -3   8  318.30   70.31
  -3  -1  -8  295.16  104.60
  -1  -3  -8  244.26   79.05
   1  -3  -8  329.50   91.47
   3  -1  -8  321.31   92.24
   1  -3  -8  324.96   91.10
  -3   1  -8  332.97   78.69
   3   1  -8  313.89   76.15
  -1   3  -8  306.15   66.45
   1   3  -8  231.12   71.11
  -2   3   0  610.74   31.73
   3   2   0  641.82   28.17
  -2  -3   0  631.47   22.89
  -3   2   0  656.72   18.33
   3  -2   0  633.81   37.56
   2  -3   0  617.17   35.62
   2   3   0  658.00   22.17
   3   2   124602.00 1098.96
  -2  -3   125529.80 1204.56
   2   3   125511.00 1048.41
  -3  -2   125611.60 1071.40
   2  -3   125939.60 1072.79
  -2   3   125374.90 1164.50
   3  -2   125308.80 1159.37
   3  -2   127687.40  982.81
   3   2   124910.50 1107.55
   2  -3   124910.00  999.35
  -3   2   125474.30 1225.79
   2  -3  -125396.10 1153.62
  -2  -3  -124925.20 1004.72
   2   3  -124758.20 1165.32
   3  -2  -125730.50 1230.52
   3   2  -125727.70  993.44
  -2   3  -125938.20 1082.90
   3   2  -125951.70 1065.58
  -2  -3  -125143.30 1015.57
  -3  -2  -124611.90 1095.91
   2   3  -125433.10  699.43
  -2  -3   2 2012.02   73.27
  -2   3   2 2006.08  119.66
   2  -3   2 1972.66   97.85
   3  -2   2 2048.75  108.26
  -3  -2   2 1920.51   97.49
  -3  -2   2 1997.89  113.04
   3   2   2 1890.76  110.85
  -3   2   2 1991.04  123.85
  -2  -3   2 2019.02  113.54
   3  -2   2 2334.46  112.61
   2  -3   2 2094.19  124.85
   3   2  -2 1998.52   99.81
  -3   2  -2 2058.11  109.48
   3  -2  -2 2023.39  124.37
   2   3  -2 2032.29   75.88
   3   2  -2 2017.79   91.79
  -3  -2  -2 2001.17  114.74
   2  -3  -2 2026.60  119.28
   2   3  -2 2019.29  116.78
  -2   3  -2 2026.49   92.95
  -2   3  -2 2006.39   90.65
  -3  -2   318913.60  959.08
  -3  -2   319587.40 1087.59
  -2   3   318808.30 1137.78
   3  -2   319048.00 1055.34
  -2  -3   319798.10 1145.81
  -2  -3   319770.50  878.77
   2   3   319715.20 1134.47
  -3   2   319250.70 1148.10
   2  -3   318608.00 1074.17
   2  -3   319081.00  959.64
   3  -2   317453.10  982.30
   3   2   318786.30 1124.88
  -3   2  -321937.60 1118.17
   3   2  -319891.80 1004.16
  -2  -3  -317118.50  991.13
  -2   3  -319507.30 1014.42
   2   3  -319086.80  873.56
   2   3  -319249.50 1119.01
  -3  -2  -318458.80 1104.01
   2  -3  -318779.40 1123.63
   3  -2  -319651.60 1175.25
  -2  -3   4  196.96   31.87
   2   3   4  173.14   31.97
  -3  -2   4  192.57   29.37
   3  -2   4  193.60   28.10
   2  -3   4  157.20   26.78
   3  -2   4  167.11   21.32
  -2   3   4  198.47   33.21
   3  -2   4  182.73   28.28
   3   2   4  267.18   24.69
  -2  -3   4  183.10   21.19
  -3   2   4  190.00   33.59
  -3  -2   4  182.56   28.25
   2  -3   4  174.11   30.40
  -2   3  -4  194.21   24.41
  -3  -2  -4  174.32   31.87
   2  -3  -4  166.82   34.39
  -2  -3  -4  158.47   30.37
   3   2  -4  189.00   24.96
   2   3  -4  127.85   15.52
  -3   2  -4  167.88   27.76
   3  -2  -4  220.17   33.33
   2   3   5 8894.29  689.97
   3  -2   516114.40  760.40
   2  -3   5 8274.63  647.45
  -3  -2   5 8902.86  597.40
   3   2   5 8790.20  700.98
  -2   3   5 8716.44  691.19
  -3  -2   5 8917.17  635.97
   3  -2   5 8593.08  634.58
  -2  -3   5 8817.77  588.06
   2  -3   5 9100.78  606.32
  -3   2   5 9089.08  695.76
  -2  -3   5 8948.56  677.41
   2  -3  -5 8779.10  703.57
  -2  -3  -5 7545.88  610.78
   2   3  -5 8765.70  536.99
   3  -2  -5 8714.33  683.99
  -3   2  -5 9022.71  636.39
  -2   3  -5 8779.37  582.18
   3   2  -5 9173.68  615.03
  -3  -2  -5 8562.63  682.58
   3  -2   6 1009.18  111.42
   2  -3   6  974.32  116.48
   2   3   6  920.83  133.32
  -3   2   6 1051.22  127.05
   3   2   6  983.68  128.41
   3  -2   6  814.16  132.14
   2  -3   6  954.50  124.45
  -2   3   6  982.86  131.23
  -2  -3   6  962.58  108.85
  -2  -3   6  986.08  124.05
  -3  -2   6 1020.82  114.78
  -3  -2   6 1022.10  103.54
  -3  -2  -6  976.12  130.51
   3  -2  -6  923.42  127.59
   2   3  -6 1161.13  101.15
  -3   2  -6  923.21  108.35
   2  -3  -6  723.00   94.61
   3   2  -6  694.53   73.79
  -2   3  -6  975.78  115.27
  -2  -3  -6  851.34  112.03
   3  -2   7  848.97  121.50
  -2  -3   7  852.09  103.85
   2  -3   7  863.45  138.76
   3  -2   7  657.45  136.06
  -3   2   7  862.77  136.67
  -2  -3   7  871.66  135.71
   2   3   7  826.84  147.98
  -3  -2   7  795.24  113.44
  -2   3   7  823.65  145.86
  -3  -2   7  828.46  127.01
   3   2   7  865.71  144.76
   2  -3   7  866.77  113.36
   3   2  -7  800.17  121.82
   2  -3  -7 1548.87  136.15
  -2  -3  -7 1527.88  137.40
  -3  -2  -7  834.92  144.75
   2   3  -7  902.25  107.53
  -3   2  -7  935.09  123.38
   3  -2  -7  619.81  100.88
  -2   3  -7  832.47  109.75
  -3  -2   8  502.13  111.61
  -3  -2   8  477.88   96.15
   3  -2   8  519.56  102.78
   3  -2   8  550.65  118.03
   2   3   8  501.08  119.80
  -2  -3   8  507.58   89.66
  -3   2   8  476.75  120.03
  -2  -3   8  485.55  116.87
   2  -3   8  498.99   94.75
  -2   3   8  524.21  121.32
   2  -3   8  505.52  117.70
   3   2   8  495.87  121.96
  -3   2  -8  507.38  102.35
   2   3  -8  467.38  104.59
  -2   3  -8  496.96   91.54
   2  -3  -8  490.78  121.78
   3   2  -8  497.94  118.09
  -3  -2  -8  534.93  117.47
   3  -2  -8  441.68  103.15
  -2  -3  -8  967.39  127.09
   3   2  -8  480.97   98.53
   3  -3   021994.40 1023.08
   3   3   022006.10  847.27
  -3   3   021927.00  774.13
   3  -3   1   -0.17    4.68
  -3   3   1   -5.92    7.26
   3  -3   1    1.96    4.59
   3   3   1    3.71    4.51
   3   3  -1    2.21    3.59
   3  -3  -1    3.64    5.78
  -3   3  -1    2.65    3.85
  -3  -3  -1    4.77    4.33
   3   3  -1    5.25    5.15
   3  -3   225495.40 1321.58
  -3   3   225575.50 1462.08
   3  -3   227533.40 1364.15
  -3  -3   225990.60 1095.90
  -3  -3   225721.30 1365.97
   3   3   225867.30 1398.33
   3  -3  -225795.60 1467.45
  -3  -3  -224912.20 1350.75
   3   3  -226483.90 1100.49
   3   3  -225851.20 1407.46
  -3   3   3   -1.49    7.01
   3   3   3   -0.56    6.05
  -3  -3   3    2.88    4.85
  -3  -3   3   -4.41    6.02
   3  -3   3   -0.51    5.73
   3  -3   3    0.05    4.64
   3   3  -3   -4.64    4.25
   3   3  -3    7.50    5.96
  -3   3  -3    5.36    5.30
   3  -3  -3   11.82    7.53
  -3  -3  -3   -5.74    6.48
  -3  -3   4 5786.62  368.95
   3  -3   4 5664.08  356.15
   3   3   4 4039.41  270.77
   3  -3   4 5776.33  336.36
  -3  -3   4 5594.65  290.08
   3  -3   4 5608.99  353.22
  -3   3   4 5735.65  388.87
   3   3  -4 4337.25  272.96
   3  -3  -4 5684.64  384.42
  -3   3  -4 5763.47  336.91
  -3  -3  -4 5659.68  377.34
  -3  -3   5    3.25    8.49
   3   3   5    4.19   10.53
  -3   3   5    9.81   11.04
   3  -3   5   -7.50    9.61
  -3  -3   5   -4.10    9.85
   3  -3   5   -0.01    7.21
   3   3  -5   -5.90    7.06
  -3   3  -5   -1.12    8.16
   3  -3  -5    8.92   10.79
  -3  -3  -5   -4.38   10.29
  -3   3   6 7029.85  659.20
  -3  -3   6 6927.77  619.94
   3   3   6 6638.02  639.32
   3  -3   6 7076.83  644.04
   3  -3   6 7088.26  572.88
   3   3   6 6443.71  638.70
  -3  -3   6 6796.98  516.14
   3  -3  -6 6955.07  668.39
  -3   3  -6 6969.92  564.20
   3   3  -610090.50  497.13
  -3  -3  -6 6931.55  660.67
   3  -3   7  -23.16   14.87
  -3   3   7    8.85   16.40
   3   3   7   -2.36   16.11
  -3  -3   7   -6.50   14.24
  -3  -3   7   11.43   10.78
   3  -3   7   -6.80   12.24
   3  -3  -7  -13.54   11.66
  -3  -3  -7   -5.20   15.68
  -3   3  -7    4.91   12.12
   3   3  -7    1.19   11.29
  -3   3   8  362.78  100.67
   3  -3   8  391.43   97.11
  -3  -3   8  367.94   85.68
  -3  -3   8  331.88   94.45
   3  -3   8  368.96   80.39
   3   3   8  310.01  102.68
   3   3  -8  386.15   90.16
  -3  -3  -8  387.84   99.83
   3  -3  -8  364.47   88.05
  -3   3  -8  406.01   78.47
   0   4   0  835.29   24.90
   0  -4   0  809.84   23.87
   0   4   0  840.75   50.16
   4   0   1 1465.31   82.22
  -4   0   1 1301.08   35.33
   0  -4   1 1323.68   78.84
   0  -4   1 1352.07   20.24
   0   4   1 1348.31   58.55
   4   0  -1 1281.90   78.29
   0  -4  -1 1269.47   61.24
   0   4  -1 1208.89   79.75
   4   0   210709.10  584.11
   0  -4   210937.90  592.48
   0  -4   210027.50  324.35
  -4   0   211167.30  587.28
   0   4   211024.20  567.99
  -4   0   210773.80  421.32
   0  -4  -210988.60  561.19
   4   0  -210801.80  593.08
  -4   0  -210892.30  595.83
   0   4  -212674.10  349.28
   0   4  -211234.60  606.43
   0   4   3 1159.62   83.61
   0  -4   3 1159.53   87.91
  -4   0   3 1145.25   81.17
   0  -4   3 1186.87   54.50
  -4   0   3 1147.04   67.01
  -4   0  -3 1158.79   87.79
   0   4  -3 1107.07   88.48
   0   4  -3 1108.37   53.99
   0  -4  -3  800.84   57.81
   4   0  -3 1114.92   83.57
  -4   0   4 1155.11  100.79
  -4   0   4 1166.98   84.19
   4   0   4 1179.02  110.07
   0  -4   4 1207.48   71.05
   0   4   4 1216.14  110.35
   0  -4   4 1229.88  117.66
   0  -4  -4 1711.67   88.78
   4   0  -4 1224.90  108.74
  -4   0  -4 1223.33  107.11
   0   4  -4 1205.18   81.43
   4   0   5   89.50   27.58
  -4   0   5   87.52   27.14
  -4   0   5   54.01   23.58
   0   4   5  102.92   31.62
   0  -4   5   34.83   18.94
   0  -4   5  126.28   30.88
   4   0  -5   91.89   28.84
   0   4  -5  175.86   19.85
   0  -4  -5   79.37   27.54
  -4   0  -5   85.81   29.15
   0  -4   6  641.96   97.80
   0  -4   6  641.26   67.10
  -4   0   6  577.84   78.30
   4   0   6  383.63   66.69
   0   4   6  610.58  102.77
  -4   0   6  609.29   86.92
   4   0  -6  634.80  105.42
   0  -4  -6  605.16  100.01
  -4   0  -6  607.90   89.14
   0   4  -6  627.78   78.29
  -4   0   7   71.80   32.37
   0  -4   7   81.45   32.74
   4   0   7   99.14   36.61
   0   4   7   91.15   41.30
  -4   0   7   88.73   34.32
   0  -4   7   21.84   38.69
   0  -4  -7   86.01   40.29
   4   0  -7  105.39   36.98
  -4   0  -7   88.17   36.11
   0   4  -7   62.72   26.25
   0  -4   8    3.37   19.66
  -4   0   8   12.56   15.74
   4   0   8   11.49   18.36
  -4   0   8  -11.89   15.92
   0   4   8   14.16   20.03
   0  -4   8   -1.17   13.30
   4   0  -8    2.88   12.06
  -4   0  -8   -8.02   17.42
   0   4  -8    7.15   12.60
   0  -4  -8    4.74   18.77
  -1   4   0 5109.78  224.28
  -1  -4   0 4841.89  114.04
   1   4   0 5156.87  121.04
  -1   4   0 5114.65  167.60
   1  -4   0 5110.74  169.19
   4   1   1 4142.08  203.91
  -4  -1   1 4142.96  139.29
   1  -4   1 4164.84  118.83
  -4   1   1 4209.06  197.73
   1  -4   1 4247.69  118.45
   1  -4   1 4022.01  193.94
  -4   1   1 3845.31   68.73
  -1  -4   1 4144.91  211.26
  -1   4   1 4070.53  167.04
   4  -1   1 4137.22  205.21
   1   4   1 4172.41  154.65
  -1   4  -1 4227.20  198.96
   1  -4  -1 4138.39  181.13
  -4  -1  -1 4128.31  202.16
   4  -1  -1 4068.71  210.48
   4   1  -1 4176.37  140.18
  -1  -4  -1 4133.96  161.30
  -1  -4  -1 4125.26  150.46
   4   1  -1 4175.38  192.58
   1   4  -1 4246.41  209.81
  -1  -4   2 5593.88  332.20
   1   4   2 6215.54  304.62
  -1  -4   2 6385.75  163.10
   1  -4   2 6098.07  334.25
  -4  -1   2 6493.86  258.73
   1  -4   2 5957.23  211.88
   4   1   2 6235.47  338.50
  -4  -1   2 6412.95  317.95
   4  -1   2 6304.29  342.89
  -4   1   2 6259.13  340.82
  -1   4   2 6300.84  319.30
   4   1  -2 6216.46  319.02
  -1   4  -2 6311.64  224.09
  -4  -1  -2 5941.13  329.56
  -1  -4  -2 6159.44  298.50
   1  -4  -2 6184.08  315.45
   4  -1  -2 6350.83  353.36
   1   4  -2 6427.36  157.94
  -1   4  -2 6185.63  326.05
   1   4  -2 6597.47  366.26
  -4   1  -2 6222.57  358.92
  -4  -1   3   13.28   12.86
  -1   4   3   31.74   12.46
   4   1   3   16.37   11.48
   1  -4   3   34.37    7.51
  -1  -4   3   19.12   12.35
   4  -1   3   25.47   12.30
  -1  -4   3   29.28    7.03
   1   4   3   24.91   11.34
  -4   1   3   24.02   12.89
  -4  -1   3   20.59   10.54
   1  -4   3   32.67   12.89
   1   4  -3   33.99    6.65
  -4  -1  -3   20.70   13.07
  -1   4  -3   22.28    8.43
  -1   4  -3   21.60    8.82
   4   1  -3   18.33   11.26
  -4   1  -3   28.08   11.83
   1   4  -3   25.25   12.40
   4  -1  -3   21.29   12.89
  -1  -4  -3   21.57   11.57
  -1  -4   4  340.52   27.44
  -4   1   4  310.56   46.00
   4   1   4  336.75   48.67
  -4  -1   4  311.73   43.27
   4   1   4  316.15   49.38
   1  -4   4  329.94   48.87
  -1  -4   4  302.73   47.73
  -1   4   4  337.85   48.74
  -4  -1   4  335.44   40.25
   4  -1   4  313.63   43.54
   1   4   4  299.16   55.73
   1  -4   4  368.62   36.41
   1   4  -4  352.80   31.56
  -4   1  -4  344.83   54.78
  -1   4  -4  323.05   29.12
   1  -4  -4  536.83   49.36
   4  -1  -4  354.83   47.76
   4   1  -4  325.56   41.76
  -1  -4  -4  323.35   45.71
  -1  -4  -4  318.87   45.72
  -4  -1  -4  331.88   46.05
   1   4   5  885.35  107.63
  -1   4   5  852.90  113.05
  -4   1   5  881.36  100.02
   1  -4   5  859.08   72.47
  -4  -1   5  869.72   85.35
   4  -1   5  786.53   90.83
  -1  -4   5  886.56  112.70
   4   1   5 1510.65  103.46
  -1  -4   5  823.53   70.64
  -4  -1   5  930.42   90.12
   1  -4   5  859.62  105.46
   1  -4   5  840.78   71.44
  -1   4  -5  866.00   83.48
   4  -1  -5  881.18  104.53
  -4  -1  -5  848.45  104.01
  -1   4  -5  860.16   71.76
   1   4  -5  865.51   76.67
   1  -4  -5  624.99   75.71
  -1  -4  -5  937.41  112.22
   4   1  -5  877.95   93.87
  -4   1  -5  880.73  100.08
  -1  -4   6 1437.52  135.71
   1  -4   6 1366.38  120.18
   1  -4   6 1355.37  171.18
   4  -1   6  995.22  111.81
   4   1   6 1398.40  168.01
  -4  -1   6 1397.30  139.53
  -1   4   6 1402.81  174.94
  -4   1   6 1356.77  157.99
   1   4   6 1331.59  170.70
  -1  -4   6 1432.73  169.50
  -4  -1   6 1412.14  140.28
  -4  -1  -6 1356.73  163.62
   1   4  -6 1385.04  111.50
   1  -4  -6 1611.98  156.53
   4  -1  -6 1358.46  160.40
  -4   1  -6 1384.30  151.67
   4   1  -6 1279.72  142.53
  -1   4  -6 1365.97  119.43
  -1  -4  -6 1305.03  161.25
  -1   4  -6 1376.14  117.85
  -4   1   7  303.69   47.60
  -1  -4   7  313.84   77.25
   4  -1   7    1.62   48.88
   1  -4   7  315.49   54.32
  -1   4   7  334.96   76.89
  -4  -1   7  318.47   63.46
   1  -4   7  348.63   78.24
   1   4   7  318.01   80.69
  -1  -4   7  337.56   51.75
   4  -1   7  307.19   69.74
  -4  -1   7  332.49   62.59
  -4   1   7  333.62   72.03
   4   1   7  366.44   75.05
  -1  -4  -7  345.47   73.20
  -4  -1  -7  375.79   73.74
  -1   4  -7  332.16   51.91
   1  -4  -7  336.36   78.92
   4   1  -7  249.53   47.40
  -4   1  -7  305.04   83.96
  -1   4  -7  335.12   53.25
   1   4  -7  298.13   55.21
   4  -1  -7  333.24   75.64
  -1  -4   8    9.93   47.49
  -4   1   8   93.62   41.61
  -4  -1   8   80.98   36.87
   1  -4   8   79.35   31.79
  -1   4   8   85.69   46.54
   4  -1   8    4.31   30.45
   1  -4   8   85.32   47.06
   4  -1   8   84.84   41.28
   1   4   8   89.03   48.00
  -1  -4   8   71.32   36.78
  -4  -1   8   97.15   36.32
   4  -1   8   77.19   40.50
   4   1   8   86.68   54.02
  -4   1   8   82.43   36.13
   1   4  -8   95.74   30.58
  -4  -1  -8   50.10   42.82
  -1  -4  -8   -3.16   39.82
  -1   4  -8   78.19   37.18
  -4   1  -8   69.21   39.45
   1  -4  -8   86.83   47.43
   4  -1  -8   97.82   30.59
   1  -4  -8   81.56   46.89
   4   1  -8   80.37   33.68
  -2   4   0  468.64   28.62
   4   2   0  473.86   34.55
  -2  -4   0  477.65   17.84
   4  -2   0  470.01   39.21
   2   4   0  475.51   18.09
   2  -4   0  473.40   27.22
   2  -4   1  389.38   30.07
   2  -4   1  386.34   25.24
  -4   2   1  414.25   39.71
   4  -2   1  384.42   34.20
  -2   4   1  393.29   30.56
   4   2   1  450.43   33.86
   4  -2   1  417.81   22.85
   2  -4  -1  410.56   30.95
  -4  -2  -1  386.85   32.47
   4   2  -1  402.44   32.46
  -2   4  -1  410.36   31.54
   2   4  -1  401.18   37.51
   4   2  -1  408.29   29.05
  -2  -4  -1  374.45   27.58
   2   4  -1  400.18   11.35
   4  -2  -1  378.79   39.43
   2   4  -1  377.15   10.92
   2  -4   211577.60  606.43
   4   2   211650.60  629.06
  -4  -2   211154.50  550.68
  -2  -4   211538.20  340.18
   4  -2   212897.70  648.53
   4  -2   211460.90  524.28
  -4   2   211220.40  636.86
  -2  -4   211160.60  620.73
   2  -4   211090.20  475.05
  -4  -2   211491.90  528.72
   2   4   211678.40  574.41
   2  -4   211167.60  466.59
  -2   4   211194.20  597.87
   2  -4  -211473.70  637.08
  -4  -2  -211077.90  601.75
   2   4  -211861.60  660.63
  -2   4  -211403.30  597.46
   4   2  -211030.10  511.81
   4   2  -211130.70  546.30
  -2  -4  -210091.10  526.07
   4  -2  -211416.00  651.34
   2  -4   3 3242.22  164.80
   4   2   3 3148.04  207.13
  -2  -4   3 3355.68  215.43
   2   4   3 3192.97  199.42
   4  -2   3 3141.19  183.10
   4  -2   3 3347.80  206.66
  -2  -4   3 3230.41  135.05
   2  -4   3 3552.24  216.53
  -4   2   3 3311.83  226.54
  -4  -2   3 3485.22  181.11
  -2   4   3 3345.74  217.52
  -4  -2   3 3366.33  202.34
   4   2  -3 3426.36  202.02
  -4   2  -3 3293.77  223.26
  -2  -4  -3 3078.14  195.42
   2   4  -3 3390.81  212.16
  -4  -2  -3 3220.37  210.83
   4  -2  -3 3390.57  233.09
   2  -4  -3 3281.79  212.42
  -2   4  -3 3301.45  159.92
   2  -4   4  258.11   38.94
  -2   4   4  220.53   41.69
  -4  -2   4  232.77   33.29
   4  -2   4  229.81   41.49
   2   4   4  270.90   38.00
  -2  -4   4  271.23   40.81
  -4   2   4  236.64   41.27
   2   4   4  275.73   39.89
   4  -2   4  229.72   25.59
   2  -4   4  209.25   28.96
  -4  -2   4  240.92   36.49
   4   2   4  229.83   42.06
  -2  -4   4  250.22   26.85
  -4  -2  -4  227.93   38.79
   2  -4  -4  249.35   41.09
   4  -2  -4  253.12   42.13
  -2  -4  -4  236.47   36.53
   2   4  -4  216.01   24.86
   4   2  -4  246.09   32.19
  -4   2  -4  219.51   35.00
  -2   4  -4  268.53   32.78
  -4  -2   5 2123.97  179.79
   4  -2   5 2217.22  193.09
  -4   2   5 2183.17  207.97
   2   4   5 2186.67  209.54
  -2  -4   5 2188.34  143.65
   4  -2   5 2036.38  169.01
  -4  -2   5 2044.99  164.08
  -2  -4   5 2142.59  210.60
   2  -4   5 2208.37  160.27
   4   2   5 2947.20  172.90
  -2   4   5 2145.23  213.50
   2  -4   5 2096.16  203.38
   4   2  -5 2099.35  198.15
  -4  -2  -5 2084.68  208.72
   2   4  -5 2241.78  143.39
   4  -2  -5 2098.67  207.52
  -4   2  -5 2219.05  218.96
  -2   4  -5 2170.81  155.02
  -2  -4  -5 1989.88  199.16
   2  -4  -5 2205.48  215.23
   2   4   6 1177.21  146.14
  -4  -2   6 1185.03  114.76
  -4  -2   6 1165.50  127.10
  -4   2   6 1110.76  142.29
   4  -2   6 1039.50  142.67
  -2  -4   6 1195.90   97.96
  -2  -4   6 1186.31  179.86
   2  -4   6 1146.46  124.22
  -2   4   6 1179.60  153.36
   4  -2   6  856.50   92.91
   2  -4   6 1211.75  146.22
   4   2   6 1149.87  180.84
   4   2  -6 1001.36  121.16
   2   4  -6 1167.01  116.96
  -4   2  -6 1187.73  132.72
  -2  -4  -6  998.79  130.14
   4  -2  -6 1113.79  144.40
   2  -4  -6  833.06  109.13
  -4  -2  -6 1145.67  146.59
  -4  -2  -6 1104.00  143.77
  -2   4  -6 1196.88  124.93
  -2   4   7   21.70   29.02
   4   2   7   32.63   28.28
   2   4   7   57.75   28.32
  -2  -4   7   27.41   17.64
  -2  -4   7   16.97   26.85
  -4   2   7   22.07   26.65
   4  -2   7   46.39   23.74
   4  -2   7    4.07   26.08
  -4  -2   7   30.37   23.75
  -4  -2   7   37.14   20.71
   2  -4   7   26.11   19.20
   2  -4   7   31.40   27.45
  -2   4  -7   26.17   23.53
   4  -2  -7   22.20   27.68
  -2  -4  -7   24.60   23.84
   2   4  -7    7.69   21.03
  -4  -2  -7   38.24   26.63
   4   2  -7   39.71   18.88
  -4   2  -7   41.43   24.08
  -4  -2  -7   24.34   26.48
   2  -4  -7   48.21   25.77
   4  -2   8    6.02   21.62
  -4   2   8   11.71   13.15
   2   4   8   12.94   23.85
  -2  -4   8    3.30   18.56
   2  -4   8    2.50   16.21
  -2   4   8    9.07   24.55
  -2  -4   8    8.72   28.56
   4  -2   8    9.18   19.44
  -4  -2   8    8.27   17.61
   2  -4   8   -3.59   22.73
  -4   2   8   14.54   21.90
   4  -2   8   -3.15   19.72
  -4  -2   8   32.02   19.94
   4   2   8    7.02   23.07
  -2  -4  -8    8.45   24.00
  -4   2  -8   32.61   19.62
   2   4  -8    8.07   13.44
   4  -2  -8    3.22   16.24
   2  -4  -8    5.43   24.32
  -2   4  -8    4.67   19.88
  -4  -2  -8    6.42   22.37
   4   2  -8    8.97   16.44
   3  -4   0  682.02   43.87
   4   3   0  691.84   43.11
  -4   3   0  716.03   30.43
   4  -3   0  700.05   51.91
   3   4   0  666.18   32.61
  -3   4   0  709.82   41.68
   4   3   110163.00  491.19
   3  -4   110282.30  470.76
   4  -3   110456.60  534.26
   4  -3   110369.60  394.97
   4   3   1 9978.54  483.19
  -4   3   110433.50  563.09
   3   4   1 9704.79  441.50
  -3   4   110391.30  545.06
   3  -4   110170.20  464.74
   3  -4  -110236.80  524.84
  -3   4  -110506.70  470.10
  -4  -3  -110269.80  496.86
  -4   3  -1 9734.70  384.46
   4  -3  -110216.30  560.18
   4   3  -110412.20  498.36
   4   3  -110301.20  443.60
   3   4  -110513.20  543.19
   3   4  -110446.00  332.39
   3   4  -110300.20  326.56
  -3  -4  -110266.60  461.64
   4   3   2 2085.89  127.03
   4  -3   2 2439.84  153.69
   3  -4   2 2369.97  117.60
  -4  -3   2 2422.11  100.07
  -4  -3   2 2378.52  129.18
  -3   4   2 2433.18  150.87
   3  -4   2 2455.67  145.40
   3   4   2 2173.12  120.95
  -3  -4   2 2387.61  161.16
   4  -3   2 2514.94  122.49
  -4   3   2 2266.74  150.97
  -3   4  -2 2373.96  132.66
   4   3  -2 2364.89  118.06
   3  -4  -2 2414.33  151.85
   4   3  -2 2413.51  142.43
  -3  -4  -2 2356.75  143.32
   3   4  -2 2450.44  152.07
   3   4  -2 2510.68   91.79
  -4  -3  -2 2400.33  145.36
   4  -3  -2 2442.42  160.49
  -3  -4  -2 2365.24  130.18
  -4  -3   3 8616.95  411.60
   4   3   3 8481.56  513.15
  -3   4   3 8516.77  524.13
   4   3   3 8322.35  531.51
  -4  -3   3 7341.83  454.03
   4  -3   3 8640.15  456.84
  -3  -4   3 8657.88  356.17
  -3  -4   3 8635.73  531.19
   4  -3   3 8492.08  474.36
  -4   3   3 8538.76  532.22
   3  -4   3 8964.26  507.68
   3   4   3 6196.68  365.14
   4   3  -3 8808.47  431.81
  -4  -3  -3 8485.74  510.46
   4  -3  -3 8756.21  549.57
  -4   3  -3 8525.12  484.41
   3   4  -3 5224.33  296.85
  -3  -4  -3 8456.57  503.27
   3   4  -3 8566.49  503.22
   3  -4  -3 8759.64  534.09
   4   3  -3 8304.94  471.00
  -3   4  -3 8504.93  454.95
  -4  -3   4  646.84   65.81
   3  -4   4  620.72   66.06
   3  -4   4  654.57   68.25
   3   4   4  633.43   89.56
  -3  -4   4  634.73   71.07
   4  -3   4  602.76   63.07
   4  -3   4  614.95   60.15
  -4  -3   4  597.98   51.80
   4   3   4  536.42   67.69
  -3  -4   4  600.11   42.11
  -3   4   4  637.41   75.81
  -4   3   4  598.41   74.77
   3  -4  -4  645.96   90.62
  -3  -4  -4  640.99   69.78
   4   3  -4  615.74   61.64
   3   4  -4  442.14   44.80
  -4   3  -4  628.68   62.31
  -4  -3  -4  617.59   70.97
   4  -3  -4  635.35   77.65
  -3   4  -4  670.17   55.35
  -4  -3   5 1955.05  140.91
   4  -3   5 1977.07  164.76
   3  -4   5 1778.23  175.93
  -4  -3   5 1940.04  180.51
   4   3   5 1356.83  135.00
  -3  -4   5 1909.79  125.87
   3   4   5 1794.00  181.79
  -3  -4   5 1888.42  184.29
  -3   4   5 1970.57  197.68
  -4   3   5 1918.33  192.57
   4  -3   5 1892.77  174.12
  -3   4  -5 1871.62  141.52
  -4  -3  -5 1976.13  186.07
   3  -4  -5 1949.50  191.78
   3  -4  -5 1901.25  186.60
   4   3  -5 1995.45  140.30
  -4   3  -5 1797.01  158.89
  -3  -4  -5 1906.01  186.14
  -4  -3  -5 2009.45  189.12
   4  -3  -5 1945.60  197.15
   3   4  -5 1431.45  104.20
  -4  -3   6 1069.51  161.34
   4   3   6 1066.52  152.75
   3  -4   6 1082.74  142.96
  -3  -4   6 1022.02  145.48
  -3   4   6 1063.65  154.17
   4  -3   6 1077.45  136.82
   3   4   6 1059.30  182.20
  -4  -3   6 1089.87  107.82
   3  -4   6 1073.76  134.28
  -3  -4   6 1075.01  113.67
  -4   3   6 1055.68  150.90
   4  -3   6 1411.86   96.36
   3  -4  -6 1064.73  155.50
  -4  -3  -6 1067.81  148.64
  -4  -3  -6 1024.38  146.47
   4  -3  -6 1066.22  150.44
  -4   3  -6 1099.70  126.47
  -3  -4  -6 1089.28  146.40
  -3   4  -6 1105.50  114.80
   4   3  -6 1232.91  116.18
   3   4  -6  958.89   91.37
   3  -4   7  668.51   93.81
   4   3   7  695.15  130.97
  -4  -3   7  642.54  141.87
  -4  -3   7  637.74  106.39
   4   3   7  667.64  132.40
  -3   4   7  687.99  135.51
  -3  -4   7  660.41  124.65
  -4   3   7  695.29  132.94
  -3  -4   7  658.20   99.21
   4  -3   7  723.34  106.19
   4  -3   7  659.89  116.76
   3  -4   7  635.15  124.17
   3   4   7  702.41  127.91
   3   4  -7  701.40   86.39
   4   3  -7 1253.59   93.58
   3  -4  -7  486.24   93.62
  -4  -3  -7  648.50  125.19
  -3  -4  -7  709.08  127.87
  -4   3  -7  700.61  107.85
   4  -3  -7  705.00  129.55
   3   4  -7  698.15   87.24
  -3   4  -7  731.96  114.55
  -4  -3  -7  629.94  126.34
   3  -4   8    8.78   20.04
  -4  -3   8   12.18   18.54
   4   3   8   10.48   27.35
   4  -3   8   22.54   25.32
   4  -3   8   21.60   21.72
  -3  -4   8   17.87   17.52
  -4   3   8   14.08   26.84
  -3  -4   8    6.97   26.51
   4  -3   8   14.35   21.22
  -3   4   8    3.40   27.75
  -4  -3   8    2.64   30.68
   3   4   8   13.40   28.32
   3  -4   8   29.07   26.75
  -3  -4  -8   15.07   28.35
  -3   4  -8   10.38   24.60
  -4   3  -8   24.87   21.69
   3  -4  -8   37.83   25.18
   4   3  -8   24.67   19.92
   3   4  -8   22.53   17.23
   4  -3  -8    9.44   20.05
  -4  -3  -8   19.33   27.14
   4  -4   0   97.05   16.13
   4   4   0   84.02   12.39
  -4   4   0   88.29   11.02
   4  -4   1    0.65    4.09
   4  -4   1    0.35    4.32
   4   4   1    1.68    5.14
  -4   4   1   -6.89    6.83
   4  -4  -1   -0.65    6.84
   4   4  -1    3.26    4.42
  -4   4  -1    3.10    5.16
  -4  -4  -1    4.08    4.98
   4   4  -1    0.86    6.07
   4   4  -1   12.27    4.16
  -4   4   2 1972.44  136.47
   4  -4   2 2058.83  114.95
   4   4   2 1794.18  117.30
   4  -4   2 2017.82  118.59
  -4  -4   2 1973.83  124.80
   4   4  -2 2012.62  128.52
  -4  -4  -2 2020.48  134.72
   4   4  -2 1932.40   84.44
   4  -4  -2 2019.10  141.39
  -4   4   3   -3.49    8.84
  -4  -4   3    6.30    7.52
   4  -4   3    4.48    7.02
   4   4   3   -2.16    7.08
   4  -4   3    3.58    6.43
  -4  -4   3    1.87    5.33
   4   4  -3   11.36    7.26
  -4  -4  -3   -1.30    7.60
   4  -4  -3   -2.83    9.21
   4   4  -3   -2.44    5.52
   4   4   418520.40 1011.71
  -4  -4   415345.80 1113.02
   4  -4   414131.60  984.41
   4  -4   415776.10 1093.35
  -4   4   415367.70 1194.35
  -4  -4   415135.20  863.68
   4  -4  -415092.90 1184.43
  -4   4  -415054.60 1027.79
  -4  -4  -414817.20 1105.46
   4   4  -415023.80  880.00
  -4  -4  -414992.90 1118.71
  -4  -4   5    5.04   11.23
   4  -4   5  -13.68   11.37
  -4   4   5    2.37   13.19
   4  -4   5    2.90    9.60
   4   4   5   13.11   13.07
  -4  -4   5   -7.78    7.46
   4  -4  -5  -16.72   13.79
   4   4  -5   -5.60    7.91
  -4   4  -5   -2.48    9.75
  -4  -4  -5   -1.98   12.25
  -4  -4  -5    1.35   12.30
   4  -4   6  662.22   55.62
   4  -4   6  523.68   86.18
   4   4   6  494.03   92.69
  -4   4   6  515.31   94.95
  -4  -4   6  526.01   87.75
  -4  -4   6  517.95   59.59
  -4   4  -6  486.47   71.07
   4   4  -6  377.33   52.57
  -4  -4  -6  501.96   91.95
   4  -4  -6  527.54   94.32
  -4  -4  -6  519.85   91.39
  -4  -4   7   -3.17   15.05
  -4   4   7   16.89   16.30
   4   4   7  -16.76   16.48
   4  -4   7   -1.33   12.31
   4  -4   7   14.28   14.95
  -4  -4   7    4.03    9.80
  -4  -4  -7    6.24   15.49
   4   4  -7    0.95    9.28
  -4  -4  -7    2.65   15.62
  -4   4  -7    1.49   14.60
   4  -4  -7   -9.28   16.82
   4  -4   8   44.85   30.00
   4  -4   8   50.00   30.10
   4   4   8   66.23   40.87
  -4  -4   8   16.36   37.55
  -4  -4   8   51.14   25.58
  -4   4   8   46.50   40.42
   4  -4   8   74.02   37.85
  -4  -4  -8   55.85   39.79
   4   4  -8   53.98   32.24
   4  -4  -8   56.21   29.88
  -4   4  -8   86.76   35.63
   4   4  -8    0.03   26.23
  -4  -4  -8   71.66   39.56
   0  -5   0    0.48    2.51
   0   5   0    5.25    2.52
   0  -5   0   -2.66    2.74
   0   5   0   -2.26    5.88
   0   5   1 5031.55  204.85
   5   0   1 4985.85  282.13
   0   5  -1 4987.63  281.32
   0  -5  -1 5000.87  201.19
   5   0  -1 5031.63  284.38
   5   0   2 3438.02  215.04
  -5   0   2 3482.34  208.82
  -5   0   2 3567.56  132.56
   0  -5   2 3384.21  210.74
   0   5   2 3482.00  200.97
   5   0  -2 3305.16  209.17
  -5   0  -2 3865.97  223.72
   0   5  -2 3578.52  226.92
   0  -5  -2 3399.61  182.00
   5   0   3 1902.42  131.26
  -5   0   3 1692.89  118.40
   0   5   3 1719.33  117.29
   0  -5   3 1751.96  127.77
  -5   0   3 1711.69   81.89
   0  -5   3 1395.61   68.89
   5   0  -3 1726.90  125.57
   0  -5  -3 1223.30   92.30
   0   5  -3 1719.44  128.92
  -5   0  -3 1706.30  130.17
   0   5  -3 1763.91   68.38
   0  -5   4   54.92   23.39
   0   5   4   49.30   21.19
   0  -5   4   64.63   12.81
  -5   0   4   70.97   13.89
   5   0   4   59.53   21.51
  -5   0   4   65.03   25.00
   0   5  -4   -1.65   16.21
  -5   0  -4   65.83   21.40
   0   5  -4   63.34   12.52
   0  -5  -4  109.31   19.15
   5   0  -4   73.70   21.57
   0  -5   5    3.62   15.64
  -5   0   5   11.50   10.24
   0  -5   5    7.24   10.06
  -5   0   5   -4.27   13.20
   0   5   5   10.56   15.08
   5   0   5   16.18   15.25
   0  -5  -5   -2.18   13.23
   5   0  -5   11.01   14.31
  -5   0  -5   30.55   14.57
   0   5  -5    7.16    7.76
   0   5  -5   11.60    9.52
   0  -5   6  188.35   32.31
   5   0   6  310.97   49.77
   0  -5   6  112.28   58.19
   0   5   6  197.15   54.81
  -5   0   6  187.44   39.33
  -5   0   6  169.19   48.48
   5   0  -6  203.50   60.71
  -5   0  -6  196.94   52.83
   0  -5  -6  212.86   56.25
   0   5  -6  189.09   37.73
   0  -5   7   61.60   21.71
   0  -5   7    3.40   38.21
  -5   0   7   75.57   26.10
   0   5   7   56.83   37.05
  -5   0   7   69.18   30.26
   5   0   7   81.28   34.77
   5   0  -7   44.52   31.22
   0   5  -7   42.54   20.60
   0  -5  -7   80.12   35.49
   0   5  -7   30.19   25.08
  -5   0  -7   63.84   33.73
   0   5   8   25.61   36.94
   5   0   8   44.93   34.05
   0  -5   8   50.88   27.39
  -5   0   8   88.58   33.81
  -5   0   8   42.50   30.61
   0  -5   8   -3.32   38.61
   0  -5  -8   52.23   36.05
   0   5  -8   32.35   26.18
   5   0  -8   23.41   23.24
  -5   0  -8   37.67   34.06
  -1   5   0 1318.21   55.01
   1  -5   0 1328.85   57.38
  -1   5   0 1325.99   85.04
   5  -1   0 1313.22   77.87
   1   5   0 1432.21   38.04
   1   5   0 1350.40   95.66
  -1  -5   0 1314.67   38.09
   1   5   1 4774.93  196.28
  -1   5   1 4691.12  208.15
   1  -5   1 4857.78  268.03
   1  -5   1 4707.56  142.67
   5   1   1 4698.47  258.90
   1  -5   1 4701.50  140.07
   5  -1   1 4731.59  274.89
  -1   5  -1 4800.71  258.95
   5   1  -1 4810.75  271.98
   1  -5  -1 4722.12  221.16
   1   5  -1 4773.21  271.99
   5   1  -1 4752.43  160.54
  -1  -5  -1 4741.39  193.31
   5  -1  -1 4606.49  271.75
  -5   1   218389.60  620.04
  -5  -1   218316.10  788.92
  -1   5   218367.40  990.26
  -5  -1   218837.90 1052.66
   1  -5   218143.30 1056.75
  -1  -5   218056.70 1090.29
   5   1   217457.90 1062.66
   1  -5   216347.40  588.66
   5  -1   218212.90 1106.36
  -5   1   218446.10 1105.45
   1   5   220810.60  995.13
  -1  -5  -218089.40  951.71
   5  -1  -218072.50 1087.30
   1  -5  -218042.20  974.31
  -5  -1  -217933.30 1084.73
   5   1  -217921.40 1023.77
   1   5  -219058.50 1149.98
  -1   5  -218842.90 1090.85
   5  -1   3  831.08   77.03
  -5   1   3  865.79   93.52
  -5   1   3  834.91   45.49
  -1   5   3  837.45   72.01
   5   1   3 1414.62   79.20
   1  -5   3  847.62   79.63
  -5  -1   3  868.36   53.48
  -5  -1   3 1056.66   72.47
   1   5   3  882.59   70.48
  -1  -5   3  857.13   82.24
  -1  -5   3  824.75   35.86
   1   5  -3  832.79   78.56
  -1  -5  -3  917.27   81.64
  -5  -1  -3  791.32   79.01
   1  -5  -3  823.97   83.86
   5   1  -3  869.68   71.77
  -1   5  -3  839.85   78.65
  -1   5  -3  845.60   45.99
   5  -1  -3  876.51   82.49
  -5   1  -3  930.25   78.89
   1   5  -3  859.60   36.63
   5  -1   4 2588.33  199.86
   1   5   4 2873.81  221.24
   1  -5   4 2906.61  232.25
   1  -5   4 2947.19  149.89
  -5  -1   4 2864.42  205.39
  -1   5   4 2762.07  222.69
  -5   1   4 2942.17  229.86
  -5   1   4 2833.73  164.98
  -1  -5   4 2812.47  235.43
  -5  -1   4 2874.97  177.51
  -1  -5   4 2978.35  146.28
   5   1   4 2640.42  228.97
  -1  -5  -4 2679.48  218.60
   5  -1  -4 2845.42  232.59
  -5  -1  -4 2896.36  231.49
   1  -5  -4 2938.49  224.36
  -1   5  -4 2918.30  161.15
   5   1  -4 2973.41  214.96
  -5   1  -4 2818.54  218.29
  -1  -5  -4 2738.73  217.19
   1   5  -4 2727.03  201.14
  -5   1   5  213.24   34.07
   1  -5   5  241.33   51.72
   1  -5   5  241.39   35.59
  -1   5   5  206.15   48.03
   5   1   5  226.58   50.12
  -5   1   5  210.41   47.95
   1   5   5  252.25   49.40
  -5  -1   5  216.73   41.62
   5  -1   5  240.09   48.03
  -1  -5   5  213.41   51.06
  -5  -1   5  238.44   36.12
  -1  -5   5  245.64   32.42
   5  -1   5  225.67   48.11
  -1   5  -5  226.68   33.79
   1  -5  -5  175.95   34.29
   5  -1  -5  234.29   50.62
   5   1  -5  220.29   42.75
  -5  -1  -5  244.36   51.08
  -1  -5  -5  200.88   48.43
  -5   1  -5  226.72   45.85
   5   1   6 1171.83   97.15
  -5  -1   6  850.46  101.69
  -5  -1   6  898.60  128.10
   1  -5   6  854.23  135.49
  -1   5   6  860.05  127.34
   1  -5   6  897.68   96.72
  -5   1   6  803.99   98.15
  -1  -5   6  867.64   78.48
  -5   1   6  865.51  122.22
   1   5   6  849.93  129.00
  -1  -5   6  869.21  130.59
   5  -1   6  818.41  109.14
   1  -5  -6  777.85  117.34
   5   1  -6  873.26  112.52
  -1   5  -6  848.32   94.99
  -5  -1  -6  897.91  128.46
  -5   1  -6  894.25  121.58
   5  -1  -6  852.99  126.53
  -1  -5  -6  821.56  122.32
   5   1   7   41.06   33.82
  -5  -1   7   23.60   21.61
   1  -5   7   29.42   33.23
  -5  -1   7   40.63   20.21
  -1   5   7   31.63   27.31
   1  -5   7   21.10   20.26
   1   5   7   16.13   33.09
  -5   1   7   36.08   23.76
  -1  -5   7   22.79   15.18
   5  -1   7   30.53   24.69
  -5   1   7   15.68   19.65
  -1  -5   7   18.07   26.60
   5  -1   7  -14.16   17.90
  -1   5  -7   25.88   16.07
  -5  -1  -7   26.09   25.96
   5   1  -7   36.43   22.62
   1  -5  -7   23.46   27.23
   5  -1  -7   25.11   24.25
  -1  -5  -7   21.31   25.93
   1   5  -7    8.74   18.56
  -5   1  -7   52.79   24.31
   5   1   8   32.91   34.99
  -5  -1   8   56.15   29.22
   1  -5   8   30.90   37.87
   1  -5   8   35.12   28.82
  -5  -1   8   52.43   29.53
  -1   5   8   40.19   37.12
   5  -1   8  -13.85   24.34
  -5   1   8   35.77   33.83
  -1  -5   8   56.86   21.92
   1   5   8   44.38   38.86
  -1  -5   8    9.14   37.54
  -5   1   8   58.02   32.46
   5  -1   8   48.99   32.52
   1  -5  -8   51.24   37.12
   1  -5  -8   49.17   38.14
  -1   5  -8   32.01   28.02
   5   1  -8   38.35   26.53
  -5  -1  -8   54.74   35.38
  -1  -5  -8   -6.67   32.25
   5  -1  -8   32.24   24.75
   1   5  -8   53.02   21.62
  -5   1  -8   60.02   33.02
   5   2   0  772.31   61.94
   2  -5   0  729.84   46.16
   2   5   0 1018.45   30.62
   5  -2   0  762.59   66.24
  -2  -5   0  753.82   25.23
   2   5   0  776.31   64.65
  -2   5   0  757.92   49.81
   2  -5   1 3944.94  207.76
   2  -5   1 4275.01  151.39
  -2   5   1 3755.57  183.92
   2   5   1 3861.16  156.79
   5  -2   1 3852.56  224.44
   5  -2   1 4163.72  133.45
   5   2   1 3862.81  216.10
   2  -5   1 3865.68  157.99
  -2   5  -1 3824.09  203.55
   2  -5  -1 3799.57  188.19
   5   2  -1 3804.76  158.44
   2   5  -1 3737.23  226.56
   5  -2  -1 3628.56  228.20
  -2  -5  -1 3769.59  158.96
   5   2  -1 3871.63  198.33
  -5  -2   2 1604.16   90.22
   5   2   2 1554.46  112.45
  -2   5   2 1590.68  103.45
   5  -2   2 1635.70  116.22
  -5   2   2 1577.30  121.73
  -2  -5   2 1568.16  115.62
   5  -2   2 1583.23   87.62
   2   5   2 1542.78  102.57
   2  -5   2 1592.51  107.36
   2  -5   2 1550.14   75.09
   2  -5  -2 1647.54  106.66
   5   2  -2 1540.72   80.78
  -2   5  -2 1557.54  105.54
   2   5  -2 1680.27  121.52
   2   5  -2 1823.43   37.56
  -5  -2  -2 1601.41  112.78
  -2  -5  -2 1381.46   92.96
   5  -2  -2 1527.80  123.98
   2   5  -2 1895.26   39.24
   5   2  -2 1605.81   99.26
   2  -5   3 1583.77  135.07
  -2   5   3 1551.62  117.26
  -5  -2   3 1606.99  102.86
  -5   2   3 1515.41  127.96
   2   5   3 1485.71  106.66
   2   5   3 1535.38  110.48
   5  -2   3 1675.94  117.99
   5  -2   3 1693.73  119.05
  -2  -5   3 1608.04  126.21
   5  -2   3 1471.58   99.42
   5   2   3 1348.00  109.31
  -5  -2   3 1555.99   94.25
  -2  -5   3 1557.23   58.49
   2  -5   3 1485.02   85.44
  -5  -2  -3 1458.72  118.78
  -2   5  -3 1495.48  120.19
   2  -5  -3 1508.66  116.64
   5   2  -3 1591.21  103.24
   2   5  -3 1590.61   60.91
   5  -2  -3 1548.27  127.03
   2   5  -3 1568.54   64.45
  -5   2  -3 1569.59  118.48
   2   5  -3 1529.02  123.45
  -2  -5  -3 1430.32  105.65
   5   2   4  262.41   48.71
   2  -5   4  243.03   29.68
  -2   5   4  260.76   47.32
  -5  -2   4  297.18   35.27
   2  -5   4  252.11   44.30
   5  -2   4  245.57   29.15
   5  -2   4  224.12   38.08
  -2  -5   4  254.13   46.85
  -2  -5   4  263.63   24.80
  -5   2   4  285.75   48.95
  -5  -2   4  272.95   34.77
   2   5   4  254.56   43.07
   5   2  -4  239.85   46.07
   2  -5  -4  250.65   44.03
  -5  -2  -4  253.17   46.90
  -2   5  -4  275.07   27.23
   2  -5  -4  261.03   46.12
  -2  -5  -4  244.88   41.06
   2   5  -4  225.72   34.12
   2   5  -4  260.65   25.64
  -5   2  -4  269.23   42.08
   2   5  -4  256.87   21.97
   5  -2  -4  294.95   49.28
  -2   5   5  175.30   43.26
   5   2   5  143.92   39.38
   2  -5   5  154.44   32.48
  -5  -2   5  154.48   41.87
   2   5   5  170.49   41.55
   5  -2   5  158.11   26.31
  -5  -2   5  148.67   32.86
  -2  -5   5  132.21   42.93
   5  -2   5  188.92   39.43
  -5   2   5  160.43   53.49
  -2  -5   5  158.03   26.39
   2  -5   5  156.32   43.49
   5   2  -5  163.42   40.84
  -2   5  -5  183.51   25.30
  -5  -2  -5  171.58   42.48
   2  -5  -5  175.15   44.43
  -2  -5  -5  158.70   39.15
   5  -2  -5  171.36   45.55
   2   5  -5  169.35   21.64
  -5   2  -5  152.46   36.54
  -5  -2   6  470.46   74.67
   2  -5   6  357.06   56.66
   5   2   6  368.06   66.63
  -5  -2   6  529.94   68.85
  -2   5   6  471.33   90.44
  -2  -5   6  501.88   60.50
   5  -2   6  474.52   85.96
   2   5   6  503.02   86.28
  -2  -5   6  509.75   90.28
   5  -2   6  449.95   81.67
   2  -5   6  527.73   90.59
  -5   2   6  519.21   87.38
   2  -5  -6  360.82   64.55
  -5  -2  -6  501.78   89.04
  -2   5  -6  554.40   70.01
  -5   2  -6  503.87   77.35
  -2  -5  -6  414.25   78.42
   2   5  -6  499.39   58.48
   5  -2  -6  518.87   91.24
   5   2  -6  562.80   68.77
   2  -5   7  424.94   62.16
  -5  -2   7  419.01   86.38
   2  -5   7  433.41   95.93
  -2   5   7  420.79   97.88
   5   2   7  457.10   97.66
  -5  -2   7  431.92   81.75
  -5   2   7  412.19   89.54
  -5   2   7  342.05   54.72
   5  -2   7  307.23   88.26
   5  -2   7  307.53   59.20
   2   5   7  413.82   95.16
  -2  -5   7  447.88   95.95
  -2  -5   7  402.36   56.75
   2  -5  -7  710.26   87.60
  -5  -2  -7  388.37   94.33
   5   2  -7  429.03   75.62
  -2   5  -7  431.76   74.75
   5  -2  -7  406.80   90.84
  -2  -5  -7  405.35   81.89
   2   5  -7  392.09   59.59
  -5   2  -7  408.35   80.56
  -5  -2   8   42.04   29.89
   2  -5   8   27.87   23.82
   2   5   8   37.87   38.05
  -2  -5   8   38.90   20.87
   5  -2   8   11.04   33.15
  -2  -5   8   13.34   36.94
  -2   5   8   39.45   37.38
   2  -5   8   39.54   37.67
  -5  -2   8   46.91   32.96
   5   2   8   52.66   36.62
   5  -2   8   38.25   31.07
   5   2   8   58.73   36.87
  -5   2   8   24.00   34.28
  -5   2   8   21.72   27.36
  -5  -2  -8   38.17   35.48
  -5   2  -8   30.58   29.42
   5   2  -8   21.90   20.00
  -2   5  -8   36.10   28.58
   2  -5  -8   65.52   36.85
  -2  -5  -8   38.22   35.11
   5  -2  -8   72.22   35.50
   2   5  -8   53.68   21.30
   5   3   0 1285.44   71.77
   3  -5   0 1316.91   71.91
  -5   3   0 1298.55   36.42
  -3   5   0 1303.76   76.43
   3   5   0 1305.00   93.87
   5  -3   0 1303.08   93.62
   3   5   0 1226.80   48.14
  -3   5   1 6369.72  331.88
   3  -5   1 6338.52  299.39
   5   3   1 6334.62  330.70
   3  -5   1 6403.42  317.46
   5  -3   1 6375.42  361.94
   3   5   1 5593.95  242.57
   5  -3   1 6363.45  233.94
   5   3  -1 6361.75  300.68
  -3   5  -1 6597.80  328.50
   3  -5  -1 6305.46  334.57
   5  -3  -1 6245.61  374.67
   3   5  -1 6476.84  173.70
   5   3  -1 6425.48  296.85
   3   5  -1 6350.49  363.31
  -3  -5  -1 6399.82  282.48
   3   5  -1 6011.23  165.32
  -3   5   2 1312.38   96.06
   5   3   2 1287.47   97.25
   3  -5   2 1323.13   86.57
   3  -5   2 1339.68   72.21
   5  -3   2 1407.18   81.43
  -5   3   2 1340.63  110.92
  -3  -5   2 1296.26  102.10
   5  -3   2 1431.37   95.04
  -5  -3   2 1293.70   90.72
  -5  -3  -2 1283.34   96.06
  -3   5  -2 1273.10   86.00
   5   3  -2 1298.24   89.62
   5   3  -2 1280.10   76.66
   3  -5  -2 1321.23   98.68
  -3  -5  -2 1251.27   78.53
   3   5  -2 1308.42  104.54
  -3  -5  -2 1262.22   79.92
   3   5  -2 1371.51   44.31
   5  -3  -2 1285.97  110.69
  -5  -3   3 1207.25   89.59
   5   3   3 1112.20  101.76
  -3   5   3 1206.52  104.93
  -5  -3   3 1218.05   85.82
   3   5   3 1235.87  111.07
  -5   3   3 1186.51  111.83
  -3  -5   3 1227.76  103.67
   5  -3   3 1191.90   96.21
   5  -3   3 1192.16   95.15
  -3  -5   3 1231.76   58.81
   3  -5   3 1235.95   99.55
   5  -3   3 1190.76   80.80
   3  -5  -3 1207.07  108.71
  -5  -3  -3 1194.59  105.00
   5   3  -3 1200.82   90.24
   5   3  -3 1202.80   85.18
   3   5  -3 1211.87  103.78
   5  -3  -3 1214.48  116.20
  -3  -5  -3 1177.95   94.86
   3   5  -3 1210.76   55.29
  -5  -3   4 5686.20  408.03
  -5  -3   4 5540.95  343.92
   5   3   4 5644.05  439.78
   3  -5   4 5653.13  363.37
  -3   5   4 5535.64  426.18
  -3  -5   4 5582.78  277.29
  -5   3   4 5565.67  452.57
  -3  -5   4 5602.59  426.21
   5  -3   4 8498.12  433.70
   5  -3   4 5677.96  374.01
   3  -5   4 5721.13  428.31
   3   5   4 5420.50  411.46
   3  -5  -4 5557.85  429.09
  -5  -3  -4 6141.38  450.99
  -3   5  -4 5644.12  357.76
   5   3  -4 4768.95  344.11
  -5   3  -4 5704.00  406.60
  -3  -5  -4 5550.93  411.51
   5  -3  -4 5449.63  451.07
   3   5  -4 5378.64  436.48
   3   5  -4 4175.17  209.76
   3  -5   5  934.45   58.33
   5   3   5  931.65   86.39
  -5  -3   5  545.73   60.95
   3  -5   5  568.31   85.00
  -5  -3   5  556.41   73.80
   3   5   5  477.64   85.49
  -3  -5   5  523.96   87.44
   5  -3   5  521.14   72.89
  -3  -5   5  553.99   46.12
  -5   3   5  479.88   89.50
  -3   5   5  495.27   91.24
   5  -3   5  491.58   76.31
   3  -5  -5  523.68   88.56
  -5  -3  -5  473.89  103.99
  -3   5  -5  526.81   57.45
  -3  -5  -5  487.55   83.00
   3   5  -5  468.85   50.19
   5  -3  -5  542.28   95.58
   5   3  -5  427.02   63.17
  -5   3  -5  535.61   89.67
  -5  -3   6   75.16   23.32
   5   3   6   69.29   35.51
   3  -5   6   35.20   33.56
  -3   5   6   78.29   35.21
  -5  -3   6   30.93   28.98
   5  -3   6   70.26   31.54
   3   5   6   88.56   32.99
   5  -3   6   51.45   29.45
  -3  -5   6   67.87   21.81
  -3  -5   6   80.59   32.28
   3  -5   6   62.48   28.34
  -5   3   6   71.55   35.64
  -3   5  -6   66.80   26.87
   5   3  -6   81.07   24.23
   3  -5  -6   73.38   35.28
  -5  -3  -6   81.45   34.22
   5  -3  -6   61.09   35.13
   3   5  -6   68.81   22.83
   3   5  -6   66.22   19.03
  -5   3  -6   71.57   27.32
  -3  -5  -6   63.82   33.50
   3  -5   7  300.37   55.64
   3  -5   7  287.46   54.79
   5   3   7  323.59   84.74
  -5  -3   7  335.98   56.57
   3  -5   7  308.81   81.05
  -5  -3   7  316.42   69.25
   3   5   7  296.50   81.81
  -3  -5   7  346.01   79.47
   5  -3   7  217.15   48.97
   5  -3   7  330.16   73.07
  -3  -5   7  335.26   45.61
  -5   3   7  349.73   83.15
  -3   5   7  363.42   83.76
   3  -5  -7  268.73   61.23
   5   3  -7  241.84   43.00
  -5  -3  -7  351.88   82.40
  -3   5  -7  320.70   63.85
  -5   3  -7  333.95   65.92
   5  -3  -7  345.43   82.07
   3   5  -7  341.75   45.96
  -3  -5  -7  345.06   80.06
   3  -5   8   89.64   36.57
   5   3   8  128.47   57.02
  -5  -3   8  106.86   37.02
  -3   5   8  116.56   57.15
   3  -5   8   81.91   54.04
  -5  -3   8   32.27   46.59
   5  -3   8  176.12   48.08
  -3  -5   8   60.15   52.46
  -5   3   8   96.25   52.62
  -5   3   8   -7.63   27.67
   5  -3   8  126.11   43.10
   3   5   8  105.78   67.65
  -3  -5   8  141.81   37.06
   3  -5  -8  112.82   49.76
  -3   5  -8  115.09   34.61
  -5  -3  -8  135.28   53.00
   5  -3  -8  107.76   54.82
  -3  -5  -8  123.91   53.51
   3   5  -8   69.54   28.26
   5   3  -8  104.89   35.39
  -5   3  -8  137.06   42.59
  -4   5   011805.00  557.11
   4  -5   011752.00  648.66
   5   4   011755.80  598.34
   5   4   011312.10  645.28
   4   5   011688.80  711.01
  -5   4   012321.80  459.16
   4   5   011661.90  503.51
   5  -4   011853.70  700.27
  -4   5   1   18.84   10.22
   5   4   1   26.44   10.11
  -5   4   1    1.78    8.00
   5  -4   1   21.58    6.65
   4   5   1   18.26    8.26
  -5   4   1   18.86    4.81
   5  -4   1   17.80    7.43
   5  -4   1   20.81    9.84
   4  -5   1   13.94    8.47
  -4   5  -1   19.23    8.96
   5   4  -1   20.28    8.05
   5   4  -1   23.28    8.57
   4  -5  -1   22.34   10.11
   5   4  -1   21.35    6.41
  -5   4  -1    8.59    5.49
   5  -4  -1   15.27   11.32
  -4  -5  -1   26.90    8.38
   4   5  -1   24.26   10.47
   4   5  -1   15.57    5.79
   4   5  -1   21.01    5.59
   5   4   2 1810.55  122.21
   4  -5   2 2135.48  121.73
  -5  -4   2 2119.09  133.68
   4   5   2 2014.32  126.19
   5  -4   2 2038.56  132.61
   5  -4   2 2086.50  119.54
  -4  -5   2 2108.44  148.80
  -4   5   2 2050.68  145.79
  -5   4   2 2175.82  159.46
   4  -5   2 2042.26  133.86
   4  -5  -2 2056.16  151.29
   5   4  -2 2019.67  112.24
  -4   5  -2 1860.19  124.39
  -5  -4  -2 2079.33  135.18
   5   4  -2 2112.39  146.82
   4   5  -2 2125.61  148.52
   5  -4  -2 2069.75  158.56
  -4  -5  -2 2063.85  125.46
   4   5  -2 2071.51   88.83
  -5  -4   3 5005.47  245.84
   4  -5   3 4888.21  345.75
  -4   5   3 4927.18  365.93
   5   4   3 4763.60  380.75
   4  -5   3 4860.93  304.58
  -5  -4   3 4846.39  319.06
  -5   4   3 4860.83  364.73
   5  -4   3 4866.92  341.32
   5  -4   3 5154.10  314.69
   4   5   3 6860.43  302.65
  -4  -5   3 4871.69  343.56
   4  -5  -3 4939.95  367.75
  -5  -4  -3 4953.03  350.66
   5   4  -3 5050.35  272.32
   5  -4  -3 4878.58  377.91
  -4  -5  -3 4882.86  327.19
   4   5  -3 3670.69  209.51
   4   5  -3 4754.23  336.54
   5   4  -3 4851.41  313.63
   4  -5   413796.40 1037.45
  -5  -4   413837.60 1002.38
  -5  -4   413977.30  846.78
   4  -5   412668.00  875.86
  -4   5   412986.80 1079.23
   5   4   411053.30  923.63
  -4  -5   413834.50  757.58
   5  -4   413838.80  976.02
  -4  -5   413469.30 1040.52
   5  -4   423889.10 1176.18
   4   5   413605.00 1049.92
  -5   4   413363.70 1114.29
   4  -5  -413782.50 1115.39
   5   4  -413858.10  886.10
  -5  -4  -413498.90 1054.40
   5  -4  -413767.70 1196.23
  -5   4  -413424.80  999.34
  -4  -5  -413128.30 1008.40
  -4  -5  -413341.20 1022.96
   4   5  -412846.50 1053.51
   4   5  -413266.90  746.88
   4  -5   5 1240.39  130.49
   5   4   5  824.94   99.75
  -5  -4   5 1125.55  104.06
   4  -5   5 1155.09  101.34
  -4   5   5 1144.22  141.14
   4   5   5 1113.63  132.47
  -4  -5   5 1178.77  131.92
  -4  -5   5 1172.61   80.17
   5  -4   5 1120.85  118.33
   5  -4   5 1151.03  120.18
  -5   4   5 1171.68  147.06
  -5  -4   5 1181.47  123.08
   4  -5  -5 1203.71  147.53
   5   4  -5 1162.96  109.07
  -5  -4  -5 1189.16  137.23
  -4   5  -5 1161.85  120.69
   4   5  -5  750.33   58.05
   5  -4  -5 1166.00  150.73
  -4  -5  -5 1185.17  133.68
  -4  -5  -5 1169.08  132.31
  -5   4  -5 1170.57  116.88
  -5  -4   6  527.14   80.59
   5   4   6  466.24   94.22
   4  -5   6  364.27   57.49
  -5  -4   6  500.70   59.80
  -4   5   6  485.10  115.68
   4  -5   6  513.30   88.59
   5  -4   6  498.42   83.03
   5  -4   6  460.89   82.38
   4   5   6  448.01   90.89
  -5   4   6  499.26   99.03
  -4  -5   6  515.40   88.39
  -4  -5   6  488.14   53.47
   4   5   6  476.09   91.24
   4  -5  -6  514.73   94.25
  -5  -4  -6  471.27   91.69
  -4   5  -6  470.31   66.70
   5   4  -6  522.09   74.55
   5  -4  -6  505.25   97.23
  -4  -5  -6  493.68   91.08
   4   5  -6  449.71   57.27
  -5   4  -6  498.68   75.58
  -5  -4   7  226.10   64.39
   5   4   7  192.32   74.47
  -5  -4   7  250.34   56.35
  -4   5   7  222.04   75.59
   4  -5   7  248.74   69.93
  -4  -5   7  241.15   68.66
   5  -4   7  167.49   41.75
  -5   4   7  214.83   77.58
  -4  -5   7  250.29   50.28
   4   5   7  243.03   75.01
   5  -4   7  261.77   66.56
   4  -5   7  231.07   53.51
   4  -5  -7  228.64   79.40
  -5  -4  -7  221.53   72.14
  -4   5  -7  233.12   51.46
   4   5  -7  228.27   52.69
  -5   4  -7  217.36   57.56
  -4  -5  -7  265.22   69.58
   5  -4  -7  235.44   73.70
  -4  -5  -7  292.47   70.67
   4   5  -7  214.45   43.60
   5   4  -7  355.19   36.48
   4  -5   8  894.18  131.91
   4  -5   8  886.63  181.62
  -5  -4   8  922.43  121.29
  -4   5   8  930.56  185.33
  -5  -4   8  845.77  163.40
   5  -4   8  869.36  142.37
  -4  -5   8  918.33  172.92
   5  -4   8  919.64  169.15
   4   5   8  939.94  181.81
  -4  -5   8  908.72  130.16
  -5   4   8  869.75  185.45
   5   4   8  961.68  190.78
   4  -5  -8  680.12  139.48
   5   4  -8  785.27  111.99
  -5  -4  -8  888.89  180.96
  -4   5  -8  873.32  132.35
  -5   4  -8  890.50  145.34
   5  -4  -8  940.66  190.10
  -4  -5  -8  858.64  177.93
  -4  -5  -8  879.49  178.87
   4   5  -8  887.62  109.48
   5  -5   0  149.97   24.87
   5   5   0  140.44   18.13
   5   5   0  125.61   24.11
  -5   5   0  165.63   16.38
  -5   5   1    1.38    5.90
   5  -5   1    1.68    7.32
   5   5   1   12.36    5.20
  -5   5   1   -0.04    4.68
   5   5  -1   -1.35    7.53
   5  -5  -1    4.51    8.21
  -5   5  -1   13.71    4.76
   5   5  -1    0.64    4.95
   5   5  -1   -2.77    5.34
   5  -5   2    3.72    8.35
   5   5   2   -3.34    6.98
   5  -5   2    7.31    7.20
  -5   5   2    2.72    9.27
   5   5  -2    7.65    5.28
   5  -5  -2    1.86    9.70
  -5  -5  -2    3.18    7.15
   5   5  -2   -4.45    8.29
   5  -5   3   -5.56    8.47
  -5   5   3    8.30    9.11
   5   5   3    2.49    8.23
  -5  -5   3   -8.16    8.12
   5  -5   3   -7.62    6.71
   5   5  -3   15.20    7.85
   5  -5  -3    2.25    9.98
   5   5  -3   -0.61    4.44
  -5  -5  -3    3.90    7.94
  -5  -5   4 3686.82  222.96
   5  -5   4 3577.66  308.70
   5   5   4 5000.54  288.96
  -5   5   4 3538.40  357.71
  -5  -5   4 3554.99  313.22
   5  -5   4 6215.88  316.57
   5  -5  -4 3591.89  369.21
   5   5  -4 3465.30  237.54
   5   5  -4 3262.90  315.75
  -5  -5  -4 3496.07  326.28
  -5  -5   5    5.02    8.20
   5  -5   5  -22.32   11.34
   5  -5   5    4.59    9.56
  -5   5   5    1.49   13.48
  -5  -5   5    4.90   11.30
   5   5   5    1.58   12.50
   5  -5  -5    7.39   13.62
   5   5  -5   -4.06    8.46
  -5  -5  -5    4.16   12.21
  -5   5  -5    8.79    9.67
   5  -5   6   92.65   31.57
   5   5   6   61.05   33.69
  -5  -5   6   58.43   30.25
  -5  -5   6   65.25   22.72
   5  -5   6   82.43   27.72
  -5   5   6   79.66   36.51
   5  -5  -6   64.26   35.94
   5   5  -6   30.12   17.04
  -5  -5  -6   69.92   33.36
  -5   5  -6   54.13   25.80
  -5  -5   7    1.72   15.22
   5  -5   7   -5.08    8.88
  -5  -5   7   -3.68    9.29
  -5   5   7   -7.31   18.39
   5  -5   7  -12.24   15.87
   5   5   7  -13.69   17.27
   5  -5  -7   -4.18   17.98
   5   5  -7   10.62   10.93
  -5  -5  -7   15.79   16.92
  -5   5  -7    0.34   12.57
   0  -6   0  653.10   24.19
   0   6   0  630.64   24.69
   6   0   0  637.12   17.92
   0   6   0  634.42   56.29
   0   6   1    9.90    5.59
   6   0   1    6.55    9.06
   0  -6  -1    7.02    5.71
   0   6  -1   -1.64    8.70
   6   0  -1    6.04    8.65
  -6   0   2    8.17    5.35
  -6   0   2    0.37    3.17
   6   0   2    4.80    7.85
   0   6   2   -7.18    6.78
   0  -6   2    1.60    8.04
   0  -6  -2    6.38    3.88
   6   0  -2   -8.69    7.77
   0   6  -2   -2.62    8.18
  -6   0   3   25.31   17.58
   0  -6   3   45.43    6.40
   6   0   3   31.88   19.29
   0  -6   3   49.34   18.41
   0   6   3   36.76   16.05
   0  -6  -3   65.66   10.92
   6   0  -3   47.45   18.43
  -6   0  -3   58.49   18.96
   0   6  -3   59.68   19.37
  -6   0   4  248.18   33.51
   0  -6   4  271.76   23.98
  -6   0   4  257.58   45.30
   0  -6   4  249.29   50.26
   6   0   4  204.82   44.42
   0   6   4  261.48   44.82
   0  -6  -4  250.61   39.24
  -6   0  -4  284.77   49.78
   0   6  -4  273.56   22.89
   0   6  -4  236.18   51.89
   6   0  -4  293.83   49.10
   0  -6   5   13.87    8.39
   0  -6   5   27.65   18.33
  -6   0   5   20.41   15.89
   6   0   5   14.38   18.58
  -6   0   5   19.38   10.90
   0   6   5    0.38   18.24
   6   0  -5   18.55   17.25
   0  -6  -5   12.92   15.41
  -6   0  -5   16.61   17.18
   0   6  -5   14.72    9.56
   0  -6   6  199.25   34.35
  -6   0   6  149.79   58.95
   6   0   6  193.25   49.17
  -6   0   6  195.54   35.73
   0   6   6  171.07   55.40
   0  -6   6  132.72   57.56
   6   0  -6  198.52   49.81
   0  -6  -6  149.83   67.60
   0   6  -6  193.47   33.19
  -6   0  -6  195.59   51.97
   6   0   7   74.53   28.36
  -6   0   7   77.09   34.96
  -6   0   7   60.46   28.33
   0  -6   7   66.97   27.65
   0   6   7   57.05   43.51
   0  -6   7   63.11   42.30
   6   0  -7   94.16   36.74
   0  -6  -7   85.52   42.18
   0   6  -7   55.95   26.16
  -6   0  -7   82.21   38.13
   6   0   8  -27.39   36.50
  -6   0   8   93.89   38.29
  -6   0   8  132.66   45.42
   6   0   8  129.58   52.26
   0   6   8  100.13   54.34
   0  -6   8   76.38   55.41
   6   0  -8  141.39   47.97
   0  -6  -8  112.07   51.81
   0   6  -8   72.68   35.31
  -6   0  -8  116.29   49.14
   1  -6   0 5108.14  195.80
  -1   6   0 4836.01  175.53
  -1   6   0 4852.98  280.18
   6   1   0 4795.61  282.43
   6   1   0 4842.05  163.56
   1   6   0 4801.49  130.56
   6  -1   0 4864.04  277.41
   1   6   0 4854.09  297.82
  -1  -6   0 4248.44  119.04
   1  -6   1 7441.71  231.91
  -1   6   1 7441.63  355.14
   6   1   1 7280.24  442.29
   1  -6   1 7451.97  227.87
   6  -1   1 7514.72  470.46
   1   6   1 7643.80  323.48
   6   1  -1 7167.99  437.09
   1   6  -1 7595.73  463.05
   1  -6  -1 7319.91  352.21
  -1   6  -1 7592.68  445.86
   6  -1  -1 7294.28  459.58
   6   1  -1 7558.10  257.68
  -1  -6  -1 7485.64  315.33
  -6   1   2 1312.42   46.86
   1  -6   2 1488.38   49.93
  -1  -6   2 1559.59  143.03
   6  -1   2 1592.52  125.23
  -6   1   2 1650.10  104.65
   1   6   2 1549.06   91.36
   1  -6   2 1594.88   48.99
   6   1   2 1535.42  118.05
  -6  -1   2 1503.90   69.40
  -1   6   2 1554.68  107.71
   1  -6   2 1538.10  116.81
  -1  -6  -2 1398.41   98.09
  -1  -6  -2 1430.04   87.35
   1   6  -2 1620.23  128.47
   6  -1  -2 1579.41  124.98
   1  -6  -2 1518.74  107.67
   6   1  -2 1596.75  111.59
  -1   6  -2 1662.07  120.38
   6  -1   3 1733.27  144.84
  -1  -6   3 1672.18   50.92
   1   6   3 1723.05  125.76
   1  -6   3 1261.65   53.66
  -6  -1   3 1765.81  102.39
   6  -1   3 1695.90  142.59
  -6   1   3 1756.87  148.16
  -6   1   3 1685.23   80.67
  -1  -6   3 1709.88  148.31
  -6  -1   3 1698.18  129.79
   1  -6   3 1720.91  142.95
   6   1   3 1706.19  148.40
  -1   6   3 1705.37  130.20
   1   6  -3 1699.96  147.42
  -1  -6  -3 1635.05  122.76
  -6   1  -3 1643.96  144.60
   6  -1  -3 1729.56  148.94
   1   6  -3 1975.44   55.08
  -1  -6  -3 1678.76  121.16
   1  -6  -3 1670.39  124.96
   6   1  -3 1764.98  135.94
  -6  -1  -3 1796.53  148.13
  -1   6  -3 1743.96  140.55
   1   6   4   54.29   20.40
  -6   1   4   46.03   21.42
  -6   1   4   43.48   11.57
   6  -1   4   87.15   19.54
   1  -6   4   46.80   11.50
  -1  -6   4   42.69    9.33
  -1  -6   4   44.91   23.12
   1  -6   4   36.54   22.44
  -6  -1   4   45.28   19.14
   6   1   4   49.43   22.55
  -6  -1   4   34.32   14.15
  -1   6   4   58.44   20.72
  -1  -6  -4   40.55   19.58
  -1   6  -4   18.61   15.88
  -6   1  -4   48.75   21.94
   1   6  -4   25.40   23.76
   6  -1  -4   42.94   23.32
   1  -6  -4   50.03   20.76
  -1   6  -4   40.07   11.94
  -6  -1  -4   48.83   22.12
   6   1  -4   50.12   20.36
  -1  -6  -4   35.60   19.71
   1   6  -4   69.58   10.83
  -1  -6   5 2045.57  121.97
   1   6   5 2018.06  204.84
  -1  -6   5 2010.69  219.80
   1  -6   5 2054.57  139.55
  -6   1   5 2010.13  159.56
   6  -1   5 1903.20  201.30
  -6   1   5 2044.40  206.11
   1  -6   5 2030.78  215.22
  -6  -1   5 1999.12  182.56
   6   1   5 2072.97  217.29
  -6  -1   5 2071.58  181.41
  -1   6   5 1974.13  206.43
   6   1   5 2004.40  222.88
   1   6  -5 1944.54  120.42
   6  -1  -5 1965.12  209.99
  -6   1  -5 1994.30  200.11
   1   6  -5 1873.98  120.34
   6   1  -5 1970.59  192.70
   1  -6  -5 1941.59  153.62
  -1   6  -5 1924.37  130.95
  -6  -1  -5 1949.78  205.60
  -1  -6  -5 2121.75  209.80
   6  -1   6 1836.15  208.17
   1   6   6 1999.52  240.18
  -1  -6   6 1954.55  245.54
  -1  -6   6 2013.91  151.43
   1  -6   6 2012.10  247.83
  -6  -1   6 1884.35  184.35
  -6   1   6 1978.39  226.43
  -6   1   6 2020.35  192.27
   1  -6   6 1945.35  147.28
  -6  -1   6 1997.55  206.37
   6   1   6 1824.27  218.55
  -1   6   6 1952.03  238.66
   6  -1  -6 2044.55  236.19
  -1  -6  -6 1860.56  222.21
   1   6  -6 2129.03  154.39
  -6   1  -6 2005.55  222.70
   1   6  -6 2119.62  135.54
   6   1  -6 1995.30  213.20
   1  -6  -6 1829.67  211.19
  -1   6  -6 1973.07  165.24
  -6  -1  -6 1989.16  244.25
  -1  -6   7 1173.02  192.32
   6  -1   7  820.17  134.72
  -1  -6   7 1265.09  109.31
   6  -1   7  896.47  128.01
   1   6   7 1275.15  189.22
  -6   1   7 1254.22  136.96
  -6   1   7 1215.43  172.37
   1  -6   7 1194.60  197.37
   1  -6   7 1256.31  118.47
  -6  -1   7 1248.03  145.71
   6   1   7  921.38  137.38
  -6  -1   7 1305.15  183.28
  -1   6   7 1238.50  191.68
   1   6  -7 1182.95  104.36
   6   1  -7 1262.32  189.98
   6  -1  -7 1151.71  176.47
  -1  -6  -7 1150.73  179.80
   6  -1  -7 1164.07  180.78
  -6   1  -7 1217.43  170.61
   1   6  -7 1159.74  120.49
   1  -6  -7 1253.84  190.11
  -6  -1  -7 1265.80  190.71
  -1   6  -7 1211.73  134.13
  -1  -6   8  362.79   63.41
   1  -6   8  335.34   58.16
   6   1   8  318.17   94.00
  -6   1   8  377.35   89.12
  -6   1   8  307.48   67.44
   1   6   8  346.93   99.38
   6  -1   8  278.15   92.16
   6  -1   8  -40.40   87.20
  -1  -6   8  305.65  102.20
   1  -6   8  328.63  121.90
  -6  -1   8  179.37   75.39
  -1   6   8  332.45  100.31
  -6  -1   8  321.94   77.21
  -1  -6  -8  279.52   84.14
   6  -1  -8  288.70   91.46
  -6   1  -8  313.35  103.05
   6   1  -8  308.04   82.69
   1  -6  -8  381.06   98.07
   1  -6  -8  389.87   98.26
  -6  -1  -8  324.93   94.83
  -1   6  -8  314.81   68.16
   1   6  -8  285.43   62.38
  -2  -6   0 2558.36   73.68
  -2   6   0 2568.50  163.58
   2  -6   0 2533.42  116.14
   6   2   0 2573.77  168.13
   6   2   0 2592.69  114.68
   2   6   0 2665.81   77.55
   6  -2   0 2509.01  175.03
   2   6   0 2566.37  174.99
   6  -2   1 6228.38  195.66
   6  -2   1 6141.12  382.09
  -2   6   1 5944.99  312.02
   2   6   1 5989.51  258.25
   2  -6   1 6079.98  249.92
   6   2   1 6226.40  368.07
   6  -2  -1 6005.96  386.02
  -2  -6  -1 5869.32  253.81
   2   6  -1 5959.00  381.27
   6   2  -1 6191.87  269.63
  -2   6  -1 6191.01  354.27
   6   2  -1 6010.84  345.34
   2  -6  -1 6119.93  306.83
  -6   2   2    7.20   13.30
   2   6   2   21.16    8.36
  -6  -2   2   17.47    6.78
   6  -2   2   20.45   12.35
  -6   2   2   18.22    3.66
   6  -2   2   12.88    7.52
  -2  -6   2   20.78   12.76
   2  -6   2   27.81   11.10
  -2   6   2   15.38    9.98
   2  -6   2   18.94    6.16
   2  -6   2   17.89    6.14
   6   2   2   17.43   11.91
   2   6  -2   11.86   13.18
  -2  -6  -2   29.32    8.78
   6  -2  -2   24.91   13.20
  -2   6  -2   13.78   11.29
   2  -6  -2    8.82    9.93
   6   2  -2   20.10    7.73
   6   2  -2   14.86   12.30
  -6   2   3 4581.67  351.09
   6  -2   3 4504.53  323.45
   6  -2   3 4389.33  253.22
   2   6   3 4478.37  287.90
  -2  -6   3 4530.91  337.63
  -6   2   3 4341.44  185.66
  -2  -6   3 4451.10  119.31
  -6  -2   3 4604.88  296.67
   2  -6   3 4552.73  323.72
   2  -6   3 4302.47  211.80
  -6  -2   3 4499.46  245.35
  -2   6   3 4262.40  305.29
   2   6  -3 4819.17  131.44
   6  -2  -3 4621.64  349.37
   2   6  -3 4579.23  342.65
  -2  -6  -3 4017.79  259.74
   2   6  -3 4726.63  127.71
   2  -6  -3 4502.33  308.81
  -2   6  -3 4565.65  349.17
  -6  -2  -3 4467.00  331.17
   6   2  -3 4576.18  297.91
   2   6   4 1712.14  158.28
   6  -2   4 1662.61  142.09
  -2  -6   4 1504.30  170.37
   6   2   4 1506.45  169.38
  -6   2   4 1695.88  178.12
  -2  -6   4 1755.56   83.29
  -6  -2   4 1752.08  144.47
   2  -6   4 1730.96  169.67
  -6  -2   4 1668.15  144.32
   2  -6   4 2420.70   90.58
  -2   6   4 1721.85  166.12
   6  -2  -4 1692.85  186.42
   2   6  -4 1630.75  178.94
  -6   2  -4 1730.86  168.87
  -2  -6  -4 1588.97  154.65
   2  -6  -4 1661.87  187.52
  -2   6  -4 1859.70  107.02
  -6  -2  -4 1682.48  172.83
   6   2  -4 1767.85  173.73
  -6   2   5 1029.11   73.72
   2   6   5 1126.53  132.82
  -6   2   5 1127.55  139.51
  -2  -6   5 1115.40   75.19
   6  -2   5 1060.72  125.90
   6  -2   5 1008.01  117.97
  -2  -6   5 1103.04  141.07
   2  -6   5 1033.31  136.55
   2  -6   5  803.47   79.09
  -6  -2   5 1111.53  108.55
   6   2   5 1158.68  142.08
  -2   6   5 1138.78  136.20
  -6  -2   5 1149.00  124.05
   6  -2  -5 1155.98  145.18
  -6   2  -5 1096.09  130.69
  -6  -2  -5 1162.31  141.94
  -2  -6  -5 1067.64  125.18
   6   2  -5 1146.17  136.00
   2  -6  -5 1118.01  163.41
  -2   6  -5 1096.66   92.89
   2  -6   6  806.52  129.35
  -2  -6   6  850.32  129.53
  -6   2   6  787.36  125.21
  -6   2   6  708.98   87.73
   6  -2   6  811.03  117.87
   2   6   6  778.03  128.54
  -2  -6   6  805.65   75.87
   6  -2   6  642.24  112.39
  -6  -2   6  802.43   97.70
   2  -6   6  811.96   91.41
   6   2   6 1147.11  102.20
  -2   6   6  836.26  130.07
  -6  -2   6  810.93   98.38
  -2  -6  -6  661.08  108.94
   6  -2  -6  794.99  125.94
  -6   2  -6  786.23  117.42
   6   2  -6  769.65  105.89
   2  -6  -6  563.25   90.88
  -2   6  -6  777.16   74.06
  -6  -2  -6  869.05  129.95
  -2  -6   7  289.56   76.34
   2   6   7  242.04   76.61
  -6   2   7  283.58   72.38
   6  -2   7  349.62   49.16
  -6   2   7  167.54   52.91
   6  -2   7  268.52   64.47
   2  -6   7  123.11   75.71
  -2  -6   7  271.31   46.79
   2  -6   7  255.81   53.98
   6   2   7  242.49   80.82
  -6  -2   7  236.56   58.68
  -6  -2   7  190.90   60.37
  -2   6   7  288.61   77.39
  -2  -6  -7  301.47   64.93
  -6   2  -7  235.74   67.02
   6  -2  -7  216.57   73.41
   6  -2  -7  221.11   74.32
   2   6  -7  236.36   46.34
   6   2  -7  281.14   58.78
   2  -6  -7  251.60   67.80
  -6  -2  -7  280.72   94.28
  -2   6  -7  267.15   51.94
  -6   2   8  211.43   72.29
   6   2   8  187.54   77.67
   2   6   8  239.43   78.18
  -2  -6   8  195.10   49.93
  -6   2   8  138.56   72.19
   6  -2   8  143.42   83.19
   6  -2   8  231.90   68.12
  -2  -6   8  259.66   76.26
  -6   2   8  224.56   63.91
   2  -6   8   81.34   75.75
   2  -6   8  231.33   55.57
  -6  -2   8  218.12   56.66
  -6  -2   8  157.43   60.77
  -2   6   8  178.94   79.75
   2   6  -8  170.35   39.86
   6  -2  -8  221.65   75.32
  -6   2  -8  219.22   65.16
  -2  -6  -8  483.79   75.72
   6   2  -8   37.32   42.48
   2  -6  -8  222.99   77.69
  -6  -2  -8  231.47   77.29
  -2   6  -8  197.97   53.45
   3   6   017381.10  473.99
   3   6   014692.10  950.05
  -3   6   014631.50  822.53
   6  -3   014579.40  943.60
   3  -6   014217.10  765.60
   6   3   014674.70  829.18
   6   3   014685.10  754.83
   6  -3   1  972.33   35.11
   3   6   1  833.41   51.05
   6  -3   1  832.84   74.24
  -3   6   1  825.93   59.75
   3  -6   1  802.31   47.45
   6   3   1  812.90   66.39
   3   6  -1  810.13   77.64
   6   3  -1  831.30   57.95
  -3  -6  -1  838.30   49.97
   6  -3  -1  820.43   80.25
   3  -6  -1  859.27   60.93
   6   3  -1  830.03   59.36
  -3   6  -1  837.29   73.87
   6  -3   2 3055.32  151.12
  -6   3   2 2952.86  227.82
   3   6   2 3454.78  176.25
   6  -3   2 2702.63  200.67
  -3   6   2 2831.36  191.27
   6   3   2 2726.08  198.02
   3  -6   2 2917.57  190.40
   3  -6   2 3069.63  146.83
  -3  -6  -2 2827.02  161.58
   3  -6  -2 2912.62  197.75
   6  -3  -2 2802.97  223.55
   3   6  -2 2959.58  224.24
   6   3  -2 2833.24  154.65
  -3  -6  -2 2789.44  172.94
  -3   6  -2 2864.96  187.89
   6   3  -2 2843.00  189.00
  -6  -3  -2 2884.26  203.55
  -6   3   3 1184.02  123.09
  -3  -6   3 1206.21  118.26
   6  -3   3 1289.72   84.08
   3   6   3 1174.76  111.75
   6  -3   3 1198.39  108.00
   3  -6   3 1279.97  109.14
  -3   6   3 1257.87  112.75
   6   3   3 1106.81  102.88
  -6  -3   3 1240.15   85.93
   3   6  -3 1263.94  119.89
   3   6  -3 1123.30   40.83
   6  -3  -3 1253.94  131.85
  -3  -6  -3 1240.25   98.16
   3  -6  -3 1262.69  114.44
  -3   6  -3 1177.25  108.01
   6   3  -3 1286.96  105.79
  -6  -3  -3 1233.47  116.99
   6   3  -3 1198.59   86.55
  -6  -3   4 6775.24  486.64
  -3  -6   4 6832.37  602.44
   3   6   4 6665.02  521.71
  -6   3   4 6537.75  568.18
   6  -3   4 6746.56  459.43
   6  -3   4 6867.47  538.23
  -3  -6   4 6738.80  312.83
   3  -6   4 6661.56  535.03
  -6  -3   4 6947.80  494.87
   3  -6   4 7064.63  410.05
   3  -6   4 6825.94  437.59
   6   3   4 6347.49  570.80
  -3   6   4 6493.44  590.59
   3   6  -4 7371.24  326.64
  -6   3  -4 6788.16  541.16
   6  -3  -4 6986.16  604.57
   3   6  -4 7142.94  320.20
   3   6  -4 6599.98  556.51
  -3  -6  -4 6732.67  558.88
   3  -6  -4 6800.14  558.99
  -6  -3  -4 6623.73  557.35
   6   3  -4 6810.46  484.57
   6  -3   5  269.82   50.02
  -6  -3   5  323.43   48.21
   3   6   5  280.74   60.65
  -6   3   5  304.75   67.53
  -3  -6   5  300.17   63.14
  -3  -6   5  290.74   32.92
   6  -3   5  268.00   55.36
   3  -6   5  256.32   62.47
  -6  -3   5  282.76   45.84
   3  -6   5  416.53   29.11
   6   3   5  272.29   59.36
  -3   6   5  282.26   63.72
   3  -6  -5  272.35   65.00
   6  -3  -5  284.89   70.15
  -6   3  -5  296.28   69.77
   3   6  -5  278.93   28.71
  -3  -6  -5  287.09   58.29
   6   3  -5  220.45   48.03
  -6  -3  -5  263.16   65.13
  -3   6  -5  294.55   46.18
  -3  -6   6  765.55   71.81
   3   6   6  731.41  118.02
   6  -3   6  789.92  109.37
  -3  -6   6  767.09  117.09
  -6   3   6  785.41  124.55
   6  -3   6  715.95  100.53
   3  -6   6  759.10  142.60
  -6  -3   6  811.16   97.36
   3  -6   6  534.29   76.17
   6   3   6  545.01   91.15
  -6  -3   6  738.34  102.63
  -3   6   6  730.15  124.72
  -6   3  -6  758.51  108.43
   6  -3  -6  745.77  129.35
   3   6  -6  707.36   69.74
  -3  -6  -6  761.70  117.04
   6   3  -6  730.07   94.35
   3  -6  -6  762.25  148.21
  -6  -3  -6  782.19  122.82
  -3   6  -6  698.83   76.61
   3   6   7   -8.37   16.47
   6  -3   7    1.43   13.68
  -6   3   7    9.97   16.18
   3  -6   7    2.43   10.01
  -6   3   7    1.06    7.32
   6  -3   7   10.12   10.11
  -3  -6   7   -8.61   16.22
  -3  -6   7    5.13    7.99
   3  -6   7  -12.68   15.85
   6   3   7    1.88   17.48
  -6  -3   7    5.68   10.90
  -3   6   7    4.03   16.53
  -6  -3   7    3.62   13.06
   6  -3  -7   -1.58   16.44
   6  -3  -7   -6.58   16.74
   3   6  -7   -6.18    8.55
  -3  -6  -7  -11.71   15.79
  -6   3  -7    5.19   13.82
   6   3  -7    0.10   12.07
   3  -6  -7   -6.15   14.63
  -3   6  -7    3.44   11.74
  -6  -3  -7    8.96   16.72
   4   6   0 1043.63   86.68
   6  -4   0 1067.59   88.29
  -6   4   0  841.97   31.52
   4  -6   0 1022.48   81.44
   4   6   0  966.69   45.67
  -4   6   0 1041.56   69.04
   6   4   0 1073.48   66.34
   6   4   0 1068.69   75.68
   6  -4   1 1035.58   86.12
  -6   4   1 1053.79   35.35
   4   6   1 1000.02   57.13
   6  -4   1 1027.39   72.05
  -4   6   1 1029.82   77.87
   4  -6   1 1027.66   77.96
   6   4   1  916.30   82.04
  -4   6   1 1020.58   62.02
   4   6  -1  982.77   88.54
   4   6  -1  996.71   38.33
   6  -4  -1 1012.66   94.41
   6   4  -1  995.52   78.17
   4  -6  -1 1022.93   78.75
   4   6  -1 1007.13   41.24
  -4   6  -1 1084.55   81.38
   6   4  -1 1011.95   64.90
   6   4  -1 1035.19   63.41
  -4  -6  -1 1019.97   63.66
   6  -4   2 1116.07   73.78
  -6   4   2 1149.50  114.38
   4   6   2 1557.96   66.94
  -4   6   2 1082.48   97.82
   4  -6   2 1107.40   83.36
   4  -6   2 1146.29   74.06
   6  -4   2 1103.06  109.37
   4   6  -2 1119.43  106.78
   4   6  -2 1087.08   43.70
   6  -4  -2 1151.64  115.26
   4   6  -2 1090.08   44.84
  -4  -6  -2 1101.69   90.48
  -4   6  -2 1090.65   86.50
   6   4  -2 1096.09   74.53
  -6  -4  -2 1122.13   95.35
   6   4  -2 1103.19   83.28
   4  -6  -2 1085.76  100.89
   6  -4   3  115.94   21.35
  -4  -6   3  137.74   31.46
   4   6   3  138.96   26.73
  -6   4   3  118.03   34.29
  -4   6   3  131.53   31.06
   6  -4   3  103.36   28.12
   4  -6   3  132.49   26.76
   6   4   3  124.27   29.65
   4  -6   3  125.92   24.10
  -6  -4   3  131.05   24.68
   6  -4  -3  127.55   35.16
  -4  -6  -3  118.79   25.05
   4   6  -3   91.43   14.17
   4   6  -3  107.08   32.00
   4  -6  -3  117.65   32.11
   6   4  -3  116.79   20.41
   6   4  -3  120.83   23.59
  -6  -4  -3  150.49   29.91
   4   6  -3   88.66   12.61
  -6   4   4 3003.34  296.51
  -6  -4   4 3081.09  208.83
  -4  -6   4 3025.12  279.28
   6  -4   4 3087.43  236.63
   4   6   4 3036.99  269.02
   4  -6   4 2865.55  201.59
   4  -6   4 3077.33  261.05
  -6  -4   4 3091.95  241.78
  -4   6   4 3058.90  288.01
   6   4   4 3009.39  288.22
  -4  -6   4 3131.63  149.41
   6  -4   4 3075.26  291.29
  -4  -6  -4 3008.07  255.94
  -4  -6  -4 3050.08  263.25
   6  -4  -4 3098.15  318.74
   6   4  -4 3098.31  236.86
   4  -6  -4 3125.11  290.70
  -6  -4  -4 3027.21  277.87
   4   6  -4 3051.68  280.31
   6  -4   5  399.35   74.54
  -4  -6   5  383.89   39.79
  -6   4   5  403.46   81.67
   4  -6   5  368.38   69.45
  -6  -4   5  396.31   61.07
   6   4   5  637.10   71.76
   4  -6   5  390.60   49.11
  -4   6   5  365.33   76.92
  -6  -4   5  391.16   49.25
   4   6   5  365.07   69.56
   6  -4   5  337.51   73.54
  -4  -6   5  366.74   70.95
   4   6   5  381.36   72.33
   4   6  -5  331.85   38.02
  -4  -6  -5  353.58   67.65
  -6   4  -5  364.68   63.96
   6   4  -5  357.41   59.66
   4  -6  -5  367.20   80.70
  -6  -4  -5  363.17   76.34
   6  -4  -5  356.99   84.41
  -4  -6  -5  368.33   70.14
   4  -6   6  238.78   72.29
  -4  -6   6  253.44   60.40
  -6   4   6  220.90   68.47
  -6  -4   6  240.56   40.42
   4  -6   6  147.12   35.94
  -6  -4   6  247.13   51.26
   6   4   6  147.19   47.04
  -4   6   6  213.67   64.22
   4   6   6  222.64   61.35
  -4  -6   6  239.20   29.90
   6  -4   6  237.94   54.53
   6  -4   6  240.51   52.97
   4   6  -6  240.89   37.86
   6  -4  -6  270.50   66.53
   4  -6  -6  218.91   64.08
   6   4  -6  233.62   49.58
  -4   6  -6  198.65   41.43
  -6  -4  -6  222.27   63.59
  -6   4  -6  222.63   54.00
  -4  -6  -6  233.47   59.70
   4   6  -6  230.56   37.61
   4  -6   7   58.66   69.29
   6  -4   7  305.31   43.93
  -4  -6   7  243.79   69.66
  -6   4   7  281.40   75.48
   6  -4   7  220.17   63.91
  -4  -6   7  219.11   44.53
  -6  -4   7  203.69   60.43
   4  -6   7  193.49   46.86
   6   4   7  232.12   74.93
  -6  -4   7  232.31   45.63
  -4   6   7  217.95   75.02
   4   6   7  204.78   87.18
  -4  -6  -7  223.82   68.73
   6  -4  -7  215.52   77.07
  -4  -6  -7  226.51   69.21
  -6   4  -7  209.01   59.78
   4  -6  -7  217.29   78.09
   6   4  -7  234.97   49.01
  -6  -4  -7  246.92   75.24
  -4   6  -7  209.23   47.77
   6  -4  -7  210.25   78.85
   4   6  -7  200.98   43.92
   6  -5   0 1280.73  133.06
   5   6   0 1962.64   84.71
   5   6   0 1302.38  130.57
  -5   6   0 1335.85   76.60
   5  -6   0 1328.14  106.39
   6   5   0 1262.38   92.63
   6   5   0 1272.72  115.60
  -6   5   0 1319.20   63.92
  -6   5   1 3285.50  128.44
   5  -6   1 3270.17  229.01
   6   5   1 3247.63  196.48
  -5   6   1 3239.07  168.91
   6  -5   1 3257.30  229.24
   5   6   1 2996.76  167.85
   6  -5   1 3223.81  223.64
   6   5  -1 3168.05  224.77
  -5   6  -1 3389.10  178.10
   5  -6  -1 3195.25  223.88
   6   5  -1 3238.77  183.44
   6   5  -1 3146.73  163.90
  -6   5  -1 2988.59  145.91
   5   6  -1 3173.28  139.30
   5   6  -1 3132.89  228.25
   6  -5  -1 3233.79  246.48
   5   6  -1 3128.53  138.13
  -5   6   2 2750.73  220.22
   6   5   2 2524.39  187.57
   5  -6   2 2686.94  195.00
   5  -6   2 2806.14  176.59
   5  -6   2 2804.69  164.16
  -6   5   2 2864.18  240.74
   5   6   2 2626.15  180.20
   6  -5   2 2918.16  154.01
   6  -5   2 2708.55  195.95
  -5   6  -2 2585.17  180.61
   6   5  -2 2746.54  161.41
   5  -6  -2 2788.62  223.72
   6   5  -2 2673.41  199.86
  -6  -5  -2 2860.44  218.24
   5   6  -2 2834.62  245.11
   5   6  -2 2798.41  124.51
  -5  -6  -2 2868.22  182.94
   6  -5  -2 2740.57  238.44
   5   6  -2 2761.16  119.61
  -6   5   314248.20 1204.48
   6   5   314363.70 1110.85
  -5   6   313987.10 1151.89
   6   5   313905.70 1170.48
   5  -6   314606.00 1015.51
   5  -6   313787.20  999.44
  -6  -5   314778.40 1108.52
   6  -5   314631.30  960.36
   6  -5   314391.20 1082.72
   5   6   325768.40 1295.45
  -5  -6   314724.00 1178.64
   5   6  -314592.70  728.85
   6   5  -314132.60 1081.38
  -6  -5  -315793.60 1149.57
   6   5  -314153.40  874.58
   5  -6  -314795.10 1213.74
   5   6  -314467.80 1151.03
  -5  -6  -314816.40 1123.73
   6  -5  -314665.70 1287.44
   5  -6   4 1709.12  154.52
   6   5   4 1474.46  154.50
  -6  -5   4 1707.86  154.13
  -5   6   4 1729.95  184.85
   6  -5   4 1728.53  168.95
   5   6   4 1183.51  116.95
  -6   5   4 1679.59  188.09
   6  -5   4 1730.22  173.76
  -5  -6   4 1683.96  167.67
   5   6  -4 1281.51   96.96
   5  -6  -4 1753.19  188.68
   6   5  -4 1702.22  129.61
   6   5  -4 1557.23  159.83
  -6  -5  -4 1651.91  166.24
   6  -5  -4 1781.29  194.98
   5   6  -4 1694.19  166.44
  -5  -6  -4 1698.97  162.00
  -6   5   5 6180.72  614.25
  -6  -5   5 6389.91  422.58
   5  -6   5 6184.71  556.30
   6   5   5 4440.23  467.60
  -5   6   5 6206.66  616.03
   5  -6   5 6036.69  521.62
  -6  -5   5 6379.00  539.12
  -5  -6   5 6313.28  389.28
   6  -5   5 5856.28  548.34
  -5  -6   5 6386.27  569.37
   6  -5   5 6423.15  550.15
   5   6   5 6231.73  586.27
   5  -6  -5 6335.45  611.70
   6   5  -5 6009.43  445.25
  -6  -5  -5 6393.04  648.37
   6  -5  -5 6430.40  639.05
   5   6  -5 6228.36  379.27
  -5  -6  -5 6273.06  574.48
  -6  -5   6  578.54   66.54
   5   6   6  635.27  108.12
   5  -6   6  516.66  126.15
  -6  -5   6  568.15   96.69
   5  -6   6  533.90   85.95
  -5   6   6  580.85  119.97
   6   5   6  639.00  139.13
   5   6   6  658.54  112.60
  -5  -6   6  608.02   67.74
   6  -5   6  569.53   89.30
  -6   5   6  573.90  122.96
   6  -5   6  597.57  120.01
  -5  -6   6  599.22  102.77
   5  -6  -6  567.40  121.05
   6   5  -6  497.60   69.08
  -6  -5  -6  644.29  112.41
   6  -5  -6  557.31  121.96
   5   6  -6  551.76   63.94
  -5  -6  -6  628.79  109.90
   5  -6   7  689.51  147.10
   6   5   7  750.50  187.63
  -6  -5   7  690.83  113.64
   5  -6   7  763.39  112.28
  -6  -5   7  746.84  134.46
  -5   6   7  747.05  167.24
   5   6   7  770.65  159.80
  -5  -6   7  783.02   84.10
  -5  -6   7  795.28  145.53
   6  -5   7 1116.40   96.16
  -6   5   7  785.31  171.37
   6  -5   7  715.77  143.56
  -6  -5  -7  715.52  156.12
   5  -6  -7  785.35  167.85
   6   5  -7  844.91   86.87
  -5   6  -7  712.70  114.70
   6  -5  -7  790.02  165.01
   5   6  -7  794.81  101.76
   5   6  -7  727.76   87.09
  -5  -6  -7  802.56  152.04
  -6   5  -7  762.65  126.94
   6  -6   0   34.28   17.46
  -6   6   0   40.37   11.16
   6   6   0   44.41   12.49
   6   6   0   33.58   16.64
   6  -6   1   -2.85    7.41
  -6   6   1   -3.95    4.34
   6   6   1   -2.94    5.76
   6  -6   1   -5.73    6.78
  -6   6  -1   -4.56    5.32
   6   6  -1    7.08    4.94
   6   6  -1    6.74    7.22
   6  -6  -1   -4.33    7.93
   6   6  -1    4.07    3.96
  -6   6   2 1325.33  137.88
   6  -6   2 1394.06   97.01
   6   6   2 1272.45  109.82
   6  -6   2 1251.71  109.37
   6  -6   2 1354.86  103.74
  -6  -6  -2 1409.92  124.69
   6   6  -2 1357.07  125.99
   6   6  -2 1304.29   81.49
   6   6  -2 1308.59   78.79
   6  -6  -2 1385.36  140.63
  -6   6   3   16.69   10.74
   6  -6   3    3.41    8.52
   6   6   3   -9.73    8.06
   6  -6   3   -1.55    7.94
  -6  -6  -3   -2.21    8.68
   6   6  -3    3.91    9.15
   6  -6  -3   -7.10   11.29
   6   6  -3   -0.66    5.92
   6   6   4 2873.37  177.31
  -6   6   4 2032.19  237.44
   6  -6   4 2093.44  188.09
   6  -6   4 1957.82  211.01
  -6  -6   4 2006.13  248.21
   6  -6  -4 2128.67  298.24
   6   6  -4 1993.02  144.28
  -6  -6  -4 2034.15  207.79
   6   6  -4 2006.99  207.00
   6   6   5   10.80   16.70
   6  -6   5   13.68   14.47
  -6   6   5   15.19   18.75
   6  -6   5   -7.87   15.30
  -6  -6   5   -6.18   18.78
   6  -6  -5    6.39   19.21
   6   6  -5    7.51   10.05
  -6  -6  -5   17.03   20.51
  -6  -6   6  272.66   36.33
   6  -6   6  227.41   61.53
   6   6   6  243.70   69.16
   6  -6   6  278.89   52.45
  -6   6   6  269.05   76.22
  -6  -6   6  256.46   62.45
   6  -6  -6  281.60   75.14
   6   6  -6  151.29   31.57
  -6  -6  -6  282.59   70.25
  -6  -6   7    6.24   13.87
   6  -6   7   -2.64   24.11
   6   6   7    6.99   22.50
   6  -6   7    9.09   14.04
  -6   6   7    2.93   24.83
  -6  -6   7    2.77   19.19
   6  -6  -7   13.19   23.78
   6   6  -7   16.11   13.05
  -6  -6  -7   -8.62   22.30
   0  -7   0    2.04    1.81
   0   7   0   -0.32    2.63
   0   7   0   -6.58    7.34
   7   0   0   -3.20    5.44
   0   7   1   11.02    5.46
   7   0   1    4.20    9.77
   0   7  -1   14.33    9.29
   7   0  -1   10.07    9.51
   0  -7  -1   -0.60    3.87
   7   0   2   18.77   13.91
   0   7   2   21.16   10.77
   0  -7   2    9.97   14.04
   7   0  -2   13.94   13.64
   0   7  -2   14.21   14.49
   0  -7  -2   21.27    7.50
  -7   0   3  592.63   41.26
  -7   0   3  617.64   78.18
   0  -7   3  586.16   82.53
   7   0   3  593.36   83.90
   7   0   3  605.36   84.88
   0   7   3  518.54   75.60
   7   0  -3  574.18   80.70
   0  -7  -3 1025.41   62.51
   0   7  -3  582.60   83.49
   0  -7   4    9.50    5.20
   7   0   4    6.52   11.43
  -7   0   4   -3.08   11.24
   0  -7   4    1.90   12.85
  -7   0   4    0.01    7.53
   0   7   4   -3.51   10.54
   0   7  -4  -13.33   13.00
  -7   0  -4   -0.82   12.84
   7   0  -4   10.08   11.91
   0  -7  -4    2.30   11.64
  -7   0   5  630.35   88.67
  -7   0   5  576.41   71.08
   0  -7   5  570.23   48.49
   0  -7   5  588.40   97.91
   7   0   5  585.01   96.00
   7   0  -5  648.62  114.37
  -7   0  -5  570.44  100.32
   0   7  -5  653.74   46.36
   0  -7  -5  647.10   87.81
  -7   0   6    7.16   15.62
  -7   0   6    4.07   10.80
   0  -7   6    6.07   18.28
   7   0   6    0.72   18.52
   0   7   6   12.54   16.77
   0  -7   6    7.48    9.78
   0  -7  -6    6.39   17.22
   0  -7  -6   12.03   16.70
  -7   0  -6   13.35   17.52
   0   7  -6    4.19    8.98
   7   0  -6    4.95   16.57
  -7   0   7  388.55   66.00
   0  -7   7  359.81  100.58
  -7   0   7  401.06   85.80
   7   0   7  611.23   73.80
   0  -7   7  378.03   48.38
   0   7   7  413.57   97.53
   0  -7  -7  446.56   98.00
   0   7  -7  405.61   56.01
  -7   0  -7  359.05   97.03
   7   0  -7  379.30  108.75
   1  -7   0  913.17   45.36
  -1   7   0  927.89   78.58
   7   1   0  923.23   40.39
   7   1   0  942.91   82.88
  -1  -7   0  891.16   27.73
   1   7   0  917.17   87.92
   7  -1   0  955.36   88.48
   1   7   0  956.86   28.23
   7   1   1 1838.83  138.35
  -1   7   1 1888.99  101.99
   1  -7   1 1847.27   59.26
   1  -7   1 1852.64   59.33
   7  -1   1 1541.26   53.53
   7  -1   1 2102.11  152.76
   1   7   1 1894.85   89.55
   1  -7  -1 1826.51  101.69
   1   7  -1 1906.94  148.60
  -1  -7  -1 1803.27   84.38
   7   1  -1 1844.90   63.32
   7   1  -1 1891.77  160.17
  -1   7  -1 1918.83  138.44
   7  -1  -1 1853.33  149.64
   1   7   2 1063.46   79.40
  -1  -7   2 1089.78  105.57
   1  -7   2 1001.04   33.39
   1  -7   2 1047.31   36.21
  -1   7   2 1004.75   83.39
   7   1   2 1090.10  102.26
   1  -7   2 1064.51  100.17
   7  -1   2  963.65  105.11
   7  -1  -2 1079.82  125.81
   1   7  -2 1064.54  110.25
   1  -7  -2 1013.38   83.39
   7   1  -2 1067.76   96.51
  -1   7  -2 1063.62  103.20
  -1  -7  -2 1081.93   79.87
   7  -1   3 1728.13  169.79
  -1  -7   3 1739.89  169.04
  -7   1   3 1760.43   83.29
   1   7   3 1735.12  135.21
  -7   1   3 1759.81  171.27
  -7  -1   3 1777.40  128.87
   1  -7   3 1859.64   71.75
  -7  -1   3 1731.55  101.82
   7   1   3 1693.87  172.28
  -1   7   3 1622.25  138.30
   1  -7   3 1689.50  162.21
  -1  -7  -3 1764.01  150.78
   7  -1  -3 1714.95  170.47
   1   7  -3 1717.92  177.27
  -1  -7  -3 1770.41  132.49
   1  -7  -3 1761.10  142.17
   7   1  -3 1750.84  177.43
  -1   7  -3 1757.78  162.33
  -7  -1  -3 1744.32  171.85
   7  -1   4 1035.43  123.33
  -1  -7   4 1034.53  127.26
  -7   1   4  960.69  121.68
  -7  -1   4 1031.56  125.92
  -7   1   4 1002.63   72.98
   1   7   4  976.85  104.97
  -1  -7   4  976.99   44.48
  -7  -1   4 1018.63   84.69
   1  -7   4 1053.79   60.47
   7   1   4  879.90  111.28
   1  -7   4 1023.10  123.03
  -1   7   4 1014.76  108.41
   7  -1  -4 1044.61  125.39
  -7   1  -4  993.62  125.06
  -1  -7  -4 1070.12  126.20
   1   7  -4  988.94  129.57
   1   7  -4  996.51   41.68
   1  -7  -4  738.60   78.34
   7   1  -4 1008.30  112.30
  -1   7  -4  950.55  127.61
  -7  -1  -4 1060.81  126.80
  -1  -7   5  291.87   28.82
  -1  -7   5  352.77   68.18
   1   7   5  269.85   60.70
  -7   1   5  318.12   63.68
   7  -1   5  276.28   63.68
  -7   1   5  276.88   35.15
   1  -7   5  293.56   34.58
  -7  -1   5  314.85   68.25
   1  -7   5  276.39   66.64
   7   1   5  300.16   69.52
  -1   7   5  301.24   61.36
  -7  -1   5  316.83   49.98
  -1  -7  -5  385.56   61.82
  -7   1  -5  289.89   65.38
   7  -1  -5  312.72   67.86
   1   7  -5  273.04   27.64
   7   1  -5  288.19   59.06
  -7  -1  -5  270.10   66.89
   1  -7  -5  411.20   44.72
  -1   7  -5  273.82   33.43
   1   7   6  297.47   74.49
  -1  -7   6  337.38   81.08
   7  -1   6  290.43   76.53
   1  -7   6  338.12   45.78
   7  -1   6  268.80   75.19
  -7   1   6  365.07   86.12
  -7   1   6  304.94   45.21
  -1  -7   6  346.64   39.26
   1  -7   6  306.62   76.95
  -7  -1   6  310.60   62.89
   7   1   6  270.10   71.91
  -1   7   6  346.24   73.97
  -7   1  -6  362.87   73.47
  -1  -7  -6  319.22   68.20
   1   7  -6  290.56   38.29
   7  -1  -6  267.91   76.52
   1  -7  -6  284.82   66.49
  -7  -1  -6  356.17   75.09
  -1   7  -6  313.20   42.88
   7   1  -6  287.89   68.29
  -7   1   7  463.26  102.29
   1   7   7  405.77  137.09
   7  -1   7  317.35   75.61
   7  -1   7  881.03  100.68
  -1  -7   7  504.90   64.41
  -7   1   7  505.15   70.75
  -1  -7   7  411.15  116.54
   1  -7   7  428.01  116.23
  -7  -1   7  487.65  109.86
   7   1   7  547.43   85.89
  -1   7   7  461.62  113.05
  -7  -1   7  395.09   82.83
   1  -7   7  521.41   71.37
  -7   1  -7  516.63  126.88
   7   1  -7  504.62   96.61
   1   7  -7  343.78   56.76
  -1  -7  -7  491.19  102.80
   7  -1  -7  488.89  108.55
   1  -7  -7  566.52  112.65
  -7  -1  -7  496.11  110.93
  -1   7  -7  450.03   55.66
   7  -2   0  556.77   65.26
   2   7   0  553.03   64.32
   2   7   0  584.26   21.22
  -2  -7   0  533.15   19.27
   7   2   0  566.74   34.69
   2  -7   0  542.11   39.64
   7   2   0  557.76   55.15
  -2   7   0  553.39   52.95
   2   7   1  957.41   53.78
   7  -2   1  995.23   29.71
   7  -2   1  965.59   92.50
  -2   7   1  944.17   70.25
   2  -7   1  954.49   46.41
   2  -7   1  938.88   48.98
   7   2   1  948.29   83.78
   7  -2  -1  930.03   95.90
   2   7  -1  880.35   94.63
  -2  -7  -1  903.32   50.20
   2  -7  -1  955.77   73.66
  -2   7  -1  950.96   95.16
   7   2  -1  974.38   80.87
   2   7   2 3681.17  218.48
   7  -2   2 3701.23  167.85
   7  -2   2 3445.67  272.46
   2  -7   2 3485.27  151.38
  -2   7   2 3554.74  226.93
   2  -7   2 3812.79  149.81
   7   2   2 3535.86  267.87
   2  -7   2 3732.13  266.62
   2  -7   2 3713.47  152.22
   2   7  -2 3731.33  295.43
   7  -2  -2 3623.14  290.87
   2  -7  -2 3662.33  247.67
   7   2  -2 3586.05  183.24
   7   2  -2 3664.66  251.49
  -2   7  -2 3794.21  272.60
  -7   2   3 1636.95   80.22
  -7   2   3 1768.82  176.37
   2   7   3 1743.24  133.04
   7  -2   3 1761.64  164.47
   2  -7   3 1759.54   91.79
  -2  -7   3 1782.68  174.24
   2  -7   3 1851.28   90.07
   7   2   3 1754.67  169.03
  -2   7   3 1755.66  161.86
  -7  -2   3 1726.24  115.81
   2  -7   3 1779.54  157.12
   7  -2   3 1707.38  124.72
   7  -2  -3 1707.93  174.97
  -2  -7  -3 1527.61  115.36
   2   7  -3 1801.66  176.40
   7   2  -3 1783.81  145.35
   2  -7  -3 1741.00  166.38
  -2   7  -3 1696.79  156.96
  -7  -2  -3 1783.51  168.33
   7  -2   4  735.02   78.90
   7  -2   4  887.65  106.00
  -7   2   4  876.65   59.94
   2   7   4  805.38  114.73
  -2  -7   4  850.03   33.95
  -7   2   4  886.91  113.41
   2  -7   4  645.98   44.12
  -2  -7   4  849.93  110.64
  -7  -2   4  898.57   89.07
  -7  -2   4  927.15   70.57
   2  -7   4  853.04  106.19
   7   2   4  821.89  108.95
  -2   7   4  839.28   99.64
   2   7  -4  851.11   36.62
   7  -2  -4  903.90  118.45
   2   7  -4  851.29  110.92
  -2  -7  -4  773.43   82.32
   7   2  -4  872.53   92.33
   2  -7  -4  848.32   97.98
  -2   7  -4  771.01   85.46
  -7  -2  -4  870.67  112.64
  -7   2   5 1154.15  150.83
  -2  -7   5 1180.18   68.07
   2   7   5 1131.01  138.33
  -7   2   5 1187.10   99.80
  -2  -7   5 1173.87  154.87
   7  -2   5 1140.43  144.34
  -7  -2   5 1191.90  125.04
   7  -2   5  945.83  120.31
  -7  -2   5 1227.65  122.81
   2  -7   5 1154.93   91.20
   2  -7   5 1159.59  153.18
   7   2   5 1153.41  160.21
   7   2   5 1115.75  166.17
  -2   7   5 1133.41  146.70
  -7   2  -5 1161.55  149.15
  -2  -7  -5  966.24  122.95
   7  -2  -5 1208.14  161.47
   7   2  -5 1180.61  133.02
   2  -7  -5 1160.99  147.82
  -7  -2  -5 1201.43  156.46
   2   7  -5 1120.59   65.12
  -7   2   6  866.97   98.17
  -7   2   6  844.66  137.29
   2   7   6  845.40  135.50
   2  -7   6  874.63   76.82
  -2  -7   6  835.34   68.40
  -2  -7   6  878.27  142.86
   7  -2   6  812.80  134.84
   7  -2   6  816.54  132.58
  -7  -2   6  777.30   99.89
  -7  -2   6  858.89  112.69
   7  -2   6  520.92  111.91
   2  -7   6  893.64  136.73
   7   2   6  743.70  134.94
  -2   7   6  838.53  134.47
  -7   2  -6  851.96  134.48
   2   7  -6  787.68   68.18
   7  -2  -6  873.60  144.53
   2   7  -6  803.74   68.46
  -2  -7  -6  764.55  113.58
   7   2  -6  836.00  138.75
   2  -7  -6 1009.21  103.11
  -7  -2  -6  864.05  138.14
  -2   7  -6  816.57   88.26
  -7   2   7  177.96   61.65
   2   7   7  189.58   65.08
  -2  -7   7  204.13   65.68
   7  -2   7  192.89   54.52
   7  -2   7  197.48   53.33
  -7   2   7  155.44   40.41
  -2  -7   7  161.26   34.14
   2  -7   7  133.03   66.78
   2  -7   7  158.33   34.97
  -7  -2   7  209.77   47.57
  -7  -2   7  202.35   48.51
   7   2   7  137.89   49.84
  -2   7   7  213.95   64.18
   2   7  -7  144.24   31.80
  -2  -7  -7  291.64   55.97
   7  -2  -7  145.36   63.56
   2  -7  -7  186.10   71.54
  -7   2  -7  150.90   60.09
   7   2  -7  149.47   50.51
  -7  -2  -7  182.62   65.23
  -2   7  -7  148.52   40.28
   7  -3   0    0.61    8.83
  -3   7   0    5.28    7.73
   3  -7   0   -1.68    6.21
   7   3   0    6.48    6.53
   7   3   0    3.12    4.50
   3   7   0   -0.76    2.67
   3   7   0    6.28    8.88
   3  -7   1 4742.98  228.36
   7  -3   1 4854.75  148.85
   3   7   1 4648.79  217.72
  -3   7   1 4641.27  285.95
   7   3   1 4632.01  312.65
  -3   7   1 4834.75  289.97
   7  -3   1 4678.52  337.62
  -3  -7  -1 4849.36  219.73
   7   3  -1 4633.36  247.22
   7   3  -1 4788.69  294.97
   3  -7  -1 4885.90  282.05
  -3   7  -1 4764.18  304.89
   3   7  -1 4752.45  344.51
   7  -3  -1 4717.05  355.29
   3   7   2  281.35   37.63
   7  -3   2  285.35   27.22
   3  -7   2  312.28   29.26
  -3   7   2  269.80   46.13
   7   3   2  313.92   45.78
   7   3   2  311.80   45.65
   3  -7   2  304.92   28.71
   3  -7   2  304.47   42.58
   7  -3   2  276.89   46.21
   7  -3  -2  322.80   54.80
   3  -7  -2  302.51   40.88
   7   3  -2  285.17   33.02
  -3   7  -2  311.93   42.42
   7   3  -2  306.36   37.73
  -3  -7  -2  276.71   35.53
   3   7  -2  306.30   52.17
   7  -3   3 3474.63  214.17
  -3  -7   3 3276.81  293.29
  -3   7   3 3249.23  257.16
  -7   3   3 3168.27  129.58
   7  -3   3 3235.39  272.98
   3   7   3 3288.52  234.19
   7   3   3 5659.28  307.05
   3  -7   3 3268.46  263.05
  -7  -3   3 3186.74  227.81
  -7   3   3 3143.82  297.53
   7  -3  -3 3335.99  311.61
  -3  -7  -3 3169.44  221.67
  -3   7  -3 3294.23  264.40
   3  -7  -3 3288.46  262.23
   7   3  -3 3055.47  188.26
   7   3  -3 3356.24  240.57
  -7  -3  -3 3328.01  281.09
   3   7  -3 3325.70  295.55
  -7  -3   4  863.75   71.68
   3  -7   4  855.25   74.24
   3  -7   4  798.79  108.13
   3  -7   4  819.22   66.10
  -7  -3   4  857.34   80.31
   7   3   4  747.99  112.58
  -3   7   4  770.22  108.24
   7  -3   4  826.62   93.60
   3   7   4  823.83   98.52
  -7   3   4  863.48  127.63
  -3  -7   4  816.10  139.18
   7  -3   4  830.24  110.02
   3  -7  -4  841.07  131.03
  -7  -3  -4  861.16  116.01
   7   3  -4  867.15   93.11
  -3  -7  -4  824.12  114.96
   3   7  -4  840.28  117.98
   3   7  -4 1036.43   39.01
   7  -3  -4  830.36  127.05
  -7  -3   5  663.97   75.07
  -7  -3   5  689.87   90.57
   3  -7   5  488.20   49.32
   3  -7   5  655.35   97.46
   7   3   5  626.79  107.31
  -3   7   5  644.78   99.26
   7  -3   5  602.66   92.65
  -7   3   5  518.77   44.21
  -3  -7   5  648.97   47.88
  -3  -7   5  661.97  104.57
   7  -3   5  662.98   77.99
  -7   3   5  579.79  109.48
   3   7   5  637.47   95.09
   7   3  -5  673.78   82.57
   3  -7  -5  637.40   99.96
  -7  -3  -5  628.74  102.73
   7  -3  -5  622.38  115.93
  -3  -7  -5  623.08  110.36
   3   7  -5  744.88   46.18
   3   7  -5  574.85   83.47
   3  -7   6  117.94   55.49
  -7  -3   6  150.47   41.53
   3  -7   6  180.86   30.92
  -7  -3   6  154.95   41.09
   7   3   6  326.87   54.55
  -3   7   6  201.44   57.00
   3   7   6  171.31   53.72
   7  -3   6  164.40   44.04
  -7   3   6  188.42   58.67
  -3  -7   6  158.02   26.84
   7  -3   6  153.77   51.59
   7  -3   6  162.98   51.69
  -3  -7   6  202.93   55.61
  -7   3   6  131.24   32.73
   7   3  -6  170.39   42.76
   3  -7  -6  191.41   58.57
  -7  -3  -6  189.21   55.80
  -3   7  -6  163.12   31.33
   7  -3  -6  134.52   59.98
  -3  -7  -6  177.30   65.44
  -7   3  -6  205.43   52.03
   3   7  -6  162.68   26.88
   3  -7   7  804.30  112.24
  -7  -3   7  814.27  121.30
  -7  -3   7  839.99  117.67
   3  -7   7  833.22  155.91
   7   3   7  797.71  168.27
  -3   7   7  810.72  159.09
  -7   3   7  789.98  158.68
   3   7   7  848.17  155.10
   7  -3   7  812.39  132.98
  -7   3   7  668.88  102.46
   7  -3   7  754.12  131.36
  -3  -7   7  811.61   86.15
  -3  -7   7  882.33  160.69
   3  -7  -7 1155.70  121.68
   7   3  -7  843.72  119.47
  -3   7  -7  749.19  110.06
  -7  -3  -7  806.39  156.70
   7  -3  -7  798.89  166.30
   3   7  -7  769.73   72.68
  -3  -7  -7  824.59  151.07
  -7   3  -7  812.01  169.79
   4   7   0  760.48   25.49
  -4   7   0  551.79   59.60
   4  -7   0  547.50   59.74
   7   4   0  514.36   51.74
   7   4   0  455.10   46.79
   4   7   0  535.01   73.71
   7  -4   0  552.19   74.44
   7  -4   1 1430.26  128.44
   7  -4   1 1382.98  119.88
   4  -7   1 1398.85   86.76
  -4   7   1 1419.49   85.33
   7   4   1 1316.02  103.40
  -4   7   1 1428.50  103.84
   4   7  -1 1218.45   34.43
   7  -4  -1 1406.44  133.52
  -4  -7  -1 1402.33   78.01
   7   4  -1 1386.42   88.33
   7   4  -1 1378.22   95.13
  -4   7  -1 1472.75  102.51
   4  -7  -1 1398.68  103.23
   7   4  -1 1377.05  104.07
   4   7  -1 1293.39   39.78
   4   7  -1 1365.63  123.43
   4   7   2  558.04   58.21
   7  -4   2  543.58   67.33
   7  -4   2  544.38   42.21
   4  -7   2  537.32   53.86
  -4   7   2  565.87   76.09
   7   4   2  545.73   66.60
   4  -7   2  557.58   52.70
   4  -7   2  549.29   59.86
  -4  -7  -2  534.30   57.35
   7  -4  -2  535.52   79.12
   7   4  -2  556.62   49.07
   7   4  -2  570.34   61.91
  -4   7  -2  554.05   67.01
   4  -7  -2  555.23   79.55
   4   7  -2  517.80   76.89
  -4  -7   3 5216.13  451.61
  -7   4   3 5155.68  453.47
   7  -4   3 5164.85  326.71
   4   7   3 4809.48  348.59
  -4   7   3 5027.91  397.09
   7   4   3 4389.73  373.76
   4  -7   3 5167.98  299.93
   4  -7   3 5196.27  378.50
   7  -4   3 4887.99  405.38
  -4  -7  -3 5104.80  356.12
   4   7  -3 5104.69  435.61
   4  -7  -3 5225.67  417.57
   7   4  -3 5016.58  359.42
  -7  -4  -3 5138.28  417.30
  -4   7  -3 4875.89  387.88
   7   4  -3 5242.27  342.50
   7  -4  -3 5242.31  470.34
  -7   4   4  767.92  116.25
   4   7   4  713.87   90.91
   7  -4   4  753.28   97.89
  -4  -7   4  736.20  108.89
  -4   7   4  736.27  104.30
   7  -4   4  761.28   79.36
   4  -7   4  762.02   92.13
   7   4   4  718.61  107.24
   4  -7   4  681.92   72.49
  -7  -4   4  717.88   79.30
   4   7   4  693.86   87.83
   4   7  -4  721.87  105.36
  -4  -7  -4  687.93  103.22
   7  -4  -4  777.73  121.55
   4  -7  -4  748.67  125.41
   4   7  -4  747.44   40.86
   4   7  -4  698.36   39.08
  -7  -4  -4  745.10  105.06
   7   4  -4  806.34   93.08
   4   7   5 3766.16  369.28
  -4  -7   5 3992.24  206.01
  -7   4   5 3877.97  417.38
  -4  -7   5 3885.09  402.77
   7  -4   5 3956.17  331.80
  -7  -4   5 3935.61  308.55
   7  -4   5 3421.96  331.20
   4  -7   5 3573.80  254.48
   7   4   5 3509.96  367.01
   4  -7   5 3956.70  377.68
  -7  -4   5 3892.07  356.91
  -4   7   5 3883.06  450.89
   7  -4  -5 4053.75  438.38
   4   7  -5 3591.68  368.07
  -4  -7  -5 3857.91  364.16
   4   7  -5 3934.15  205.61
  -4  -7  -5 3780.85  363.10
   7   4  -5 3946.14  318.42
   4  -7  -5 3974.08  407.10
  -7  -4  -5 3768.97  390.12
  -7   4   6  263.98   74.57
   7  -4   6  301.19   60.58
  -4  -7   6  241.69   32.89
   4  -7   6  260.02   64.40
   4   7   6  267.30   64.86
   7  -4   6  245.37   66.92
  -4  -7   6  334.08   82.11
   7  -4   6  298.34   60.45
  -7  -4   6  260.69   54.22
  -7  -4   6  263.45   52.46
   4  -7   6  166.54   29.62
   7   4   6  215.94   51.45
  -4   7   6  283.14   71.88
  -4  -7  -6  239.98   62.38
   4   7  -6  207.12   26.99
   7  -4  -6  274.77   75.21
  -4  -7  -6  278.82   62.43
   7   4  -6  243.82   58.00
   4  -7  -6  233.50   69.35
  -7  -4  -6  226.07   68.32
   7  -4   7   59.60   45.75
  -7   4   7   89.76   46.78
  -7   4   7   45.02   19.69
   4   7   7   80.28   44.69
  -4  -7   7  108.13   43.89
   4  -7   7   57.55   32.09
   7  -4   7  107.15   34.24
  -7  -4   7  102.49   29.60
   4  -7   7   70.48   42.37
   7   4   7   88.92   48.23
  -7  -4   7   87.85   42.50
  -4   7   7   94.37   46.44
   7  -4  -7   68.28   49.23
  -4  -7  -7   62.95   42.37
  -7   4  -7   68.80   38.03
  -4  -7  -7   65.35   41.64
   4  -7  -7   86.65   47.30
   7   4  -7   51.66   30.97
  -7  -4  -7   93.48   45.15
  -5   7   0  309.28   37.20
   5  -7   0  284.56   38.86
   7   5   0  302.62   32.68
   7   5   0  280.72   35.74
   7  -5   0  280.88   48.76
   5   7   0  280.46   25.85
   5   7   0  295.82   47.68
   7   5   1  625.53   73.31
   5  -7   1  657.79   71.86
  -5   7   1  708.40   59.78
   5  -7   1  668.84   59.46
   7  -5   1  657.86   96.84
   5   7   1  566.82   42.85
   7  -5   1  748.52   78.85
  -7   5   1  701.86   30.98
  -5   7  -1  678.38   67.97
   7   5  -1  684.24   64.44
   7   5  -1  675.73   61.32
   5  -7  -1  685.03   72.81
   7   5  -1  655.50   52.79
   5   7  -1  697.41   79.87
   5   7  -1  678.79   37.98
   7  -5  -1  658.31   87.51
   5  -7   2 2215.32  173.62
  -5   7   2 2258.38  200.68
   5  -7   2 2364.68  186.98
   7   5   2 3979.38  204.30
   7  -5   2 2365.85  142.24
   7  -5   2 2245.79  199.13
  -7   5   2 2364.80  102.19
   5   7   2 3191.71  142.46
  -5   7  -2 2229.59  194.48
   5  -7  -2 2331.51  208.05
   7   5  -2 2397.83  167.49
   7   5  -2 2267.21  203.03
   5   7  -2 2359.62  222.14
   7  -5  -2 2352.90  233.74
  -5  -7  -2 2312.91  160.74
   5   7  -2 2222.83   90.84
   5   7  -2 2407.44   93.69
  -5   7   3 1091.08  122.60
   7   5   3  913.42  114.58
   5  -7   3 1014.66   98.08
   5  -7   3 1065.81  117.62
  -7   5   3 1020.09  136.83
   5   7   3 1035.43  104.83
   7  -5   3 1027.19   93.93
   7  -5   3 1034.72  131.89
   7   5  -3 1005.71   95.28
   5  -7  -3 1103.47  126.54
   7   5  -3 1028.71   94.20
  -7  -5  -3 1095.13  117.12
   7  -5  -3 1050.81  141.47
   5   7  -3 1032.28   48.93
   5   7  -3 1039.72  125.44
  -5  -7  -3 1071.10  101.83
   5   7  -3 1032.30   51.49
  -5   7   4  398.72   69.73
   7   5   4  391.37   69.30
   5  -7   4  374.34   48.64
   5  -7   4  382.96   58.18
  -7  -5   4  384.06   68.60
   7  -5   4  367.79   50.70
  -7   5   4  424.12   79.99
   5   7   4  405.99   61.52
  -5  -7   4  411.57   69.79
   7  -5   4  408.97   62.39
   7   5  -4  407.12   53.41
   5  -7  -4  383.09   74.15
   7   5  -4  339.06   43.97
  -7  -5  -4  428.53   67.48
   5   7  -4  256.01   23.84
   5   7  -4  412.25   67.88
  -5  -7  -4  429.00   59.00
   7  -5  -4  409.37   82.29
   7   5   5  320.67   49.44
   5  -7   5  174.24   34.26
  -5   7   5  166.20   55.51
   5  -7   5  200.28   46.31
   5  -7   5  158.73   41.80
  -7  -5   5  182.01   50.37
  -7   5   5  172.96   59.36
   7  -5   5  147.30   40.98
   5   7   5  175.25   48.19
   7  -5   5  160.85   39.65
  -5  -7   5  177.05   50.22
   5  -7  -5  194.06   55.35
   7   5  -5  119.41   38.56
  -7  -5  -5  186.47   51.01
   7  -5  -5  138.24   60.69
   5   7  -5  129.22   21.82
   5   7  -5  130.44   37.14
  -5  -7  -5  202.99   47.47
   7   5   6  307.20   75.33
  -7  -5   6  443.11   63.15
   5  -7   6  458.08   93.06
   5  -7   6  782.01   64.56
  -5   7   6  450.93  105.51
  -7  -5   6  464.69   81.87
  -5  -7   6  427.77   44.08
   5   7   6  489.61   98.57
  -7   5   6  420.44  111.87
  -5  -7   6  465.51   96.82
   7  -5   6  443.79   85.75
   7  -5   6  377.24   85.00
   7  -5   6  416.03   86.64
   5  -7  -6  430.28  104.27
   7   5  -6  464.39   75.77
  -7  -5  -6  442.21   99.81
   7  -5  -6  456.80  113.66
   5   7  -6  391.63   45.39
   5   7  -6  387.26   52.91
  -5  -7  -6  433.65   95.01
   7   5   7   77.65   49.28
  -7  -5   7   76.04   33.57
   5  -7   7  102.91   41.52
   5  -7   7   75.81   37.24
  -7  -5   7  107.63   37.36
  -5   7   7   69.48   49.86
   5   7   7   71.43   45.09
  -7   5   7   34.53   49.80
   7  -5   7   65.41   33.64
  -5  -7   7   97.67   44.37
   7  -5   7   27.55   39.62
  -7  -5  -7   96.39   46.13
   5  -7  -7   97.55   51.05
   7   5  -7   52.59   29.21
   7  -5  -7   73.10   52.42
  -5  -7  -7   85.34   44.73
   6  -7   0   61.93   18.27
  -6   7   0   52.93   14.09
   7   6   0   29.57   12.48
   7   6   0   26.97   15.07
   7   6   0   50.63   16.80
  -7   6   0   39.26   10.84
   7  -6   0   31.85   20.57
   6   7   0   40.71   11.02
   6   7   0   36.73   19.10
  -6   7   1 1995.19  121.67
   6  -7   1 1923.89  173.61
   6  -7   1 1909.62  151.11
   7  -6   1 2025.09  177.65
   6   7   1 1765.28  138.58
  -7   6   1 1990.63   93.50
   7  -6   1 2231.82  171.65
   7   6  -1 1913.15  133.09
   7   6  -1 1959.12  157.04
  -6   7  -1 1954.80  133.87
   6  -7  -1 1957.51  173.54
   7   6  -1 1899.62  128.71
   6   7  -1 1897.66  100.66
   6   7  -1 1946.73  174.99
   6   7  -1 1813.61   99.43
   7  -6  -1 1888.20  183.53
   6  -7   2  889.61  100.23
   7  -6   2  901.10   98.65
  -6   7   2  841.93   80.08
   7   6   2  822.33   96.46
   6  -7   2  799.61   91.24
  -6   7   2  856.48   69.60
   6   7   2  832.61   79.04
  -7   6   2  885.38   50.78
   7  -6   2  842.12   88.53
   7   6  -2  711.51   89.81
  -6   7  -2  782.63   76.52
   7   6  -2  837.12   68.97
   6  -7  -2  902.71  107.26
   7   6  -2  831.30   67.26
   6   7  -2  828.78   49.94
   6   7  -2  855.51  120.56
   7  -6  -2  911.74  114.17
  -6  -7  -2  914.05   90.87
   6   7  -2  850.60   51.39
  -7   6   3 3522.25  345.29
  -6   7   3 3480.59  332.35
   7   6   3 3390.37  301.51
   7   6   3 3264.22  305.62
   6  -7   3 3983.43  274.84
   6  -7   3 3479.24  257.71
   6   7   3 4704.26  248.76
   7  -6   3 3469.23  322.05
   7  -6   3 3471.76  235.87
   7   6  -3 3317.21  282.47
  -7  -6  -3 3561.46  298.95
   7   6  -3 3370.17  225.81
   6  -7  -3 3625.14  390.26
   6   7  -3 3459.33  178.35
   6   7  -3 3335.37  170.10
   6   7  -3 3381.86  351.07
  -6  -7  -3 3503.46  280.96
   7  -6  -3 3517.58  352.06
  -6   7   4 1981.14  232.72
   7   6   4 1803.30  220.60
   6  -7   4 2060.96  176.16
   6  -7   4 2027.19  205.88
  -7  -6   4 1990.09  210.11
  -7   6   4 2096.41  247.72
   6   7   4 1971.15  204.84
   7  -6   4 1946.04  190.45
   7  -6   4 2032.00  195.76
  -6  -7   4 1939.46  224.76
   7   6  -4 2026.76  156.40
   6  -7  -4 2031.76  240.82
   7   6  -4 1815.71  198.69
  -7  -6  -4 1979.58  207.47
   6   7  -4 1489.19  111.93
   6   7  -4 1956.53  209.50
  -6  -7  -4 1985.07  194.80
   7  -6  -4 2052.76  250.36
   7   6   5 1175.93  168.56
   7  -6   5 1607.20  188.77
  -6   7   5 1616.18  208.12
   6  -7   5 1632.16  199.96
   6  -7   5 1543.45  152.07
  -7  -6   5 1584.54  184.85
  -7   6   5 1675.22  224.42
   6   7   5 1572.84  194.62
  -6  -7   5 1584.35  200.16
   7  -6   5 1427.13  154.26
   6  -7  -5 1621.86  219.10
   7   6  -5 1527.52  140.53
  -7  -6  -5 1587.79  190.67
   7  -6  -5 1634.40  231.41
   6   7  -5 1126.50   79.55
  -6  -7  -5 1654.95  190.09
   6  -7   6  239.81   60.44
   7  -6   6  182.99   58.45
   7   6   6  246.01   73.08
  -6   7   6  257.09   74.88
   6  -7   6  223.01   44.59
  -7  -6   6  252.50   73.57
   6   7   6  273.21   68.65
   6   7   6  278.15   68.68
  -7   6   6  253.90   79.80
   7  -6   6  215.71   57.62
   7  -6   6  242.30   56.45
  -6  -7   6  221.02   66.52
   6  -7  -6  238.63   78.63
   7   6  -6  215.01   48.18
  -7  -6  -6  256.38   68.69
   7  -6  -6  226.95   81.93
   6   7  -6  131.09   29.93
  -6  -7  -6  239.95   68.27
  -7   7   0  234.28   26.86
   7  -7   0  236.63   44.95
   7   7   0  206.47   32.62
   7   7   0  214.33   51.67
  -7   7   1    1.42    4.91
   7  -7   1    5.34    8.51
   7   7   1    6.43    7.09
   7  -7   1   -5.92    8.23
   7   7  -1    4.52    5.47
   7   7  -1   -6.54    8.64
   7  -7  -1    0.46    9.67
   7   7  -1   -6.06    5.35
  -7   7  -1   -1.49    4.86
   7  -7   2 4246.95  364.53
   7   7   2 4054.92  302.72
   7   7   2 3856.44  332.24
  -7   7   2 4169.59  225.32
   7  -7   2 4062.66  345.60
   7   7  -2 4029.45  356.43
   7   7  -2 4015.53  228.03
   7   7  -2 4006.04  223.61
   7  -7  -2 4294.81  381.66
  -7   7   3   20.20   13.24
   7  -7   3    3.28    7.42
   7   7   3   -1.20    9.17
   7  -7   3   16.93   11.80
   7  -7   3   -0.91    7.99
   7   7  -3    9.90   11.18
   7   7  -3   -2.29    4.87
  -7  -7  -3    2.86   12.22
   7  -7  -3   -5.36   13.63
   7   7  -3    2.48    6.50
  -7   7   4 1314.87  188.31
   7   7   4 1463.27  124.04
   7  -7   4 1343.77  143.61
   7  -7   4 1355.39  134.27
   7  -7  -4 1342.66  199.44
   7   7  -4 1257.33   99.60
   7   7  -4 1320.42  186.03
  -7  -7  -4 1280.12  159.31
   7   7   5  -11.74   13.69
  -7   7   5  -15.50   19.40
   7  -7   5   -7.21   11.01
   7  -7   5   10.57   10.27
  -7  -7   5    5.10   13.01
   7  -7  -5    8.68   16.75
   7   7  -5    0.56    7.44
   7   7  -5    6.35    8.63
  -7  -7  -5   -3.75   12.92
   7   7   6  137.28   52.39
  -7   7   6  176.45   62.03
   7  -7   6  150.24   49.69
   7  -7   6   -7.99   41.53
   7  -7   6  175.81   44.50
  -7  -7   6  130.83   51.31
   7  -7  -6  170.18   61.95
  -7  -7  -6  157.72   51.33
   0  -8   0  126.40   11.09
   8   0   0  169.07   34.94
   0   8   0  181.70   32.82
   8   0   0  161.24   33.00
   0   8   1  579.32   40.47
   8   0   1  633.03   74.46
   8   0  -1  542.41   72.16
   0  -8  -1  514.62   36.38
   0   8  -1  604.80   72.08
   8   0   2   -1.13   10.75
   0   8   2    4.87    7.48
   0   8  -2   -2.23   10.92
   0  -8  -2   -2.58    6.49
   8   0  -2   10.54   10.30
  -8   0   3  535.25   33.67
   0   8   3  537.34   70.89
   8   0   3  560.73   83.91
   0  -8   3  561.93   82.57
   0  -8  -3  479.84   62.23
   0   8  -3  561.85   85.40
   8   0  -3  590.83   80.38
  -8   0   4 1896.82  195.71
  -8   0   4 1863.28  115.10
   8   0   4 1910.22  211.72
   0  -8   4 1886.32  206.26
   0   8   4 1815.48  167.65
   0   8  -4 1860.16  207.80
   0  -8  -4 1707.05  152.12
   8   0  -4 1896.71  198.98
   8   0   5  418.97   84.33
  -8   0   5  480.17   77.43
   0  -8   5  435.13   88.21
   0  -8   5  441.13   31.37
   0   8   5  415.51   75.46
  -8   0   5  449.64   54.48
   0  -8  -5  494.89   91.63
  -8   0  -5  432.81   89.09
   8   0  -5  437.96   85.54
   8   0   6   12.62   18.25
   0   8   6    0.65   16.17
  -8   0   6   -0.75   15.50
   8   0   6    6.96   18.24
   0  -8   6    7.68   17.88
   0  -8   6    0.68    7.38
  -8   0   6    4.06    9.61
   8   0  -6    4.74   16.46
   0  -8  -6    9.34   16.11
   0  -8  -6    8.82   16.01
  -8   0  -6    3.94   17.77
   0   8  -6    2.82    7.10
  -8   0   7  143.03   46.55
   0  -8   7  191.83   53.48
   8   0   7  152.13   47.89
  -8   0   7  -22.63   32.18
   0   8   7  123.95   51.18
   8   0  -7   40.50   48.85
   0  -8  -7  140.59   51.85
  -8   0  -7  164.49   51.52
   1  -8   0  149.98   14.00
   8   1   0  158.94   11.41
  -1   8   0  144.86   30.29
   8   1   0  173.91   31.25
   1   8   0  167.95   33.61
   1   8   0  156.21    7.41
   8  -1   0  153.29   34.31
  -1  -8   0  125.69    6.55
   8   1   0  168.06   23.54
   1  -8   1 1587.94   47.11
  -1   8   1 1449.04   89.68
   1  -8   1 1392.22   46.49
   8   1   1 1443.46  134.49
   8  -1   1 1419.81  147.88
   1   8   1 1489.34   79.01
   8  -1   1 1576.98   44.84
   1  -8  -1 1431.51   90.86
   8   1  -1 1516.52  138.79
  -1   8  -1 1517.51  137.47
   8   1  -1 1479.48   53.02
   1   8  -1 1540.24  146.47
   8  -1  -1 1396.81  143.16
  -1  -8  -1 1316.20   74.25
  -1   8   2 2077.56  142.77
   8   1   2 2145.36  202.89
   1   8   2 2112.61  146.22
   8  -1   2 2194.84  204.67
   1  -8  -2 2510.95  148.67
   8   1  -2 2244.61  196.17
  -1   8  -2 2231.34  202.84
   8  -1  -2 2191.88  208.81
  -1  -8  -2 2071.95  126.69
   1   8  -2 2210.19  219.28
  -1   8   3  927.80   87.07
   1   8   3  960.88   84.31
   1  -8   3  956.47   30.77
   1  -8   3  914.61   30.53
   8   1   3  926.61  134.43
  -8  -1   3  897.64   59.83
   1  -8   3  988.50  111.89
  -1  -8   3  927.21  115.27
   8  -1   3  890.44  113.29
  -8   1   3  909.29   40.08
   8  -1  -3 1011.44  117.36
   1   8  -3  943.07  119.23
  -1  -8  -3  937.75   81.38
   1  -8  -3  960.10   87.99
   8   1  -3  998.36  105.83
  -1   8  -3  890.47  109.99
  -8   1   4  778.11   56.87
   8  -1   4  864.98  114.45
  -8  -1   4  797.83   75.86
   1  -8   4  801.58   41.29
  -8  -1   4  785.52   65.79
   8   1   4 1359.24  111.74
  -1   8   4  770.73   92.75
   1  -8   4  763.41  110.50
  -8   1   4  788.45  108.39
   1   8   4  794.20  106.53
  -1  -8   4  761.90  110.85
  -1   8  -4  741.05  109.21
  -1  -8  -4  792.34   88.65
   1   8  -4  777.52  115.41
   8  -1  -4  800.60  111.18
   1  -8  -4  566.42   76.97
  -8  -1  -4  795.68  112.41
   8   1  -4  781.62  100.64
  -1  -8   5  993.58  142.01
  -8  -1   5  982.80  117.91
  -8   1   5  542.32   80.24
   1   8   5  980.15  120.82
  -1  -8   5  946.16   47.87
  -8   1   5 1016.27  131.54
   1  -8   5 1039.60   64.72
  -8  -1   5 1008.52   81.45
   8   1   5  979.45  136.00
   1  -8   5  996.71  133.51
  -1   8   5  957.13  123.73
   8  -1   5  988.08  135.04
   8  -1  -5 1036.39  143.95
   1   8  -5  904.57  119.51
   8   1  -5 1001.40  126.60
  -8   1  -5 1015.70  139.67
  -1  -8  -5  907.27  114.63
  -8  -1  -5 1010.36  143.82
   1  -8  -5  915.27  111.01
   8  -1   6 1097.06  163.35
  -1  -8   6 1112.28  166.71
   8  -1   6  810.79  104.73
  -8   1   6  454.89   88.67
  -1  -8   6 1037.24   67.32
   8  -1   6 1129.88  192.78
  -8   1   6 1108.39  153.65
   1   8   6 1137.38  149.05
  -8  -1   6 1091.62  102.66
  -8  -1   6 1136.69  136.53
   1  -8   6 1123.06  163.83
   8   1   6 1084.71  171.08
  -1   8   6 1121.39  153.04
   1  -8   6 1137.14   85.26
  -8   1  -6 1108.97  161.40
   8  -1  -6 1082.49  192.11
  -1  -8  -6 1072.73  167.78
   8   1  -6 1206.76  149.35
   1  -8  -6  989.06  134.08
  -8  -1  -6 1090.53  164.80
   1   8  -6  767.83   59.61
  -8   1   7  406.73  144.80
   8  -1   7 1027.38  201.97
  -1  -8   7 1558.19  252.58
   1   8   7 1538.51  230.50
   8  -1   7 1370.51  215.67
  -8  -1   7 1549.89  206.33
   8   1   7 2785.32  246.91
   1  -8   7 1639.79  286.66
  -1   8   7 1544.97  234.59
  -8  -1   7 1496.55  168.35
   1  -8   7 1566.83  142.51
  -8   1   7 1580.32  229.63
   1  -8  -7 1584.31  234.74
  -1  -8  -7 1491.89  220.76
   8  -1  -7 1510.16  234.88
  -8   1  -7 1537.97  243.51
   8   1  -7 1487.78  214.72
   1  -8  -7 1581.69  234.37
  -8  -1  -7 1548.77  244.82
   8  -2   0  723.44   90.40
   2  -8   0  682.40   49.71
   8   2   0  727.72   61.00
  -2   8   0  692.80   73.15
   8   2   0  710.21   42.64
   8   2   0  712.24   76.35
   2   8   0  666.40   85.80
   8  -2   1 2084.70  194.68
  -2   8   1 1997.35  119.77
   8   2   1 2083.62  171.21
   2  -8   1 2105.42   96.42
   2  -8   1 2037.73   95.18
  -2   8   1 2135.31  169.09
   2   8   1 2029.75  100.30
  -2  -8  -1 1967.19   96.47
   2   8  -1 2017.97  192.07
  -2   8  -1 2090.47  191.08
   8  -2  -1 1926.74  190.88
   2  -8  -1 2065.46  137.08
   8   2  -1 2116.63  195.32
   8   2  -1 1924.12  105.77
   8  -2   2 3521.40  154.26
   2   8   2 3260.42  190.93
   8  -2   2 3169.39  280.31
  -2   8   2 3200.34  235.52
   2  -8   2 3217.00  133.12
   2  -8   2 3333.96  130.54
   8   2   2 3183.12  281.60
   2  -8  -2 3272.46  219.06
   8   2  -2 3368.64  261.47
  -2   8  -2 3407.33  279.46
   8   2  -2 2953.73  148.97
  -2  -8  -2 3267.83  203.44
   2   8  -2 3284.59  300.49
   8  -2  -2 3319.17  306.14
  -8   2   3   87.29   24.53
   8  -2   3   70.62   32.11
   8  -2   3   53.69   19.74
   2   8   3   94.16   26.88
  -2  -8   3   85.70   34.93
   2  -8   3   81.31   12.44
   2  -8   3   93.88   13.52
  -2   8   3   93.17   23.87
   8   2   3   90.40   32.41
   2  -8   3   68.93   30.30
  -8   2   3   95.23    7.91
   8  -2  -3  100.47   35.15
   2  -8  -3  100.07   29.24
   8   2  -3   90.89   26.23
  -2   8  -3   97.80   28.99
   2   8  -3  100.32   34.82
  -2  -8  -3   87.26   23.30
  -8   2   4  478.09   83.41
   8  -2   4  472.74   82.71
   8  -2   4  480.60   52.11
  -2  -8   4  449.89   88.05
   2   8   4  445.64   78.11
   8   2   4  425.52   74.81
  -2   8   4  459.91   68.47
  -8  -2   4  452.39   53.40
   2  -8   4  495.36   78.12
  -8   2   4  389.74   38.48
   2  -8   4  496.60   37.88
   2   8  -4  471.19   84.62
  -2  -8  -4  416.55   67.39
   8  -2  -4  483.92   87.29
   2  -8  -4  488.11   71.80
  -8  -2  -4  453.80   84.94
   8   2  -4  480.67   68.55
  -2   8  -4  428.98   81.90
  -8   2   5  284.19   45.89
   8  -2   5  390.94   72.76
  -8   2   5  460.62   85.66
   8  -2   5  392.99   58.92
  -8  -2   5  395.21   67.90
  -8  -2   5  434.07   49.81
   8   2   5  469.16   87.67
   2  -8   5  423.06   80.54
  -2   8   5  383.52   74.85
   2   8   5  392.97   87.04
  -2  -8   5  422.49   87.05
   2  -8   5  420.40   41.69
   2   8  -5  373.14   69.80
   8  -2  -5  392.05   87.15
   2  -8  -5  286.87   53.40
  -8  -2  -5  419.99   86.67
   2   8  -5  382.57   20.74
  -2  -8  -5  335.20   75.15
   8   2  -5  425.39   70.92
   8  -2   6  312.29   64.88
   2   8   6  358.96   77.97
  -8   2   6  254.02   45.40
  -2  -8   6  328.06   87.74
   8  -2   6  367.39   84.24
  -8  -2   6  356.85   80.50
  -8  -2   6  333.55   54.92
   2  -8   6  329.06   83.63
   8   2   6  306.09   92.65
  -2   8   6  332.14   81.65
  -8   2   6  390.51   86.46
   2  -8   6  346.57   46.76
   8  -2  -6  346.15  108.64
  -8   2  -6  297.40   84.93
  -2  -8  -6  395.69   68.92
   8   2  -6  343.33   72.76
   2  -8  -6  505.19   60.40
  -8  -2  -6  329.84   89.83
   2   8   7  139.81   59.25
   8  -2   7  133.10   52.02
  -2  -8   7  142.94   62.77
  -8   2   7    9.70   34.15
  -8   2   7  156.99   61.01
   8  -2   7   64.73   57.62
   2  -8   7  164.17   35.40
  -8  -2   7  146.73   47.19
   8   2   7  195.57   47.35
   2  -8   7  171.74   61.99
  -2   8   7  138.15   58.86
  -8  -2   7  152.59   39.99
   8  -2  -7  144.74   63.38
  -2  -8  -7  287.79   50.49
  -8   2  -7  107.36   58.01
   8   2  -7  105.60   60.47
   2  -8  -7  133.62   54.29
  -8  -2  -7  122.25   62.23
  -3   8   0 1119.61   97.63
   8   3   0 1105.92   74.83
   8   3   0 1098.79  101.15
   3  -8   0 1083.67   73.77
   3   8   0 1142.50   36.93
   3   8   0  996.50  124.40
   8  -3   0 1145.68  129.47
   3  -8   1 2649.85  150.37
   8   3   1 2704.62  217.06
  -3   8   1 2630.51  215.32
   3  -8   1 2717.58  145.15
   3   8   1 2687.61  133.88
   8  -3   1 2721.37  269.19
   8  -3   1 2707.25  210.65
  -3   8   1 2678.86  168.29
   3  -8  -1 2888.61  181.20
   8   3  -1 2667.76  157.63
   8   3  -1 2714.86  205.21
   8   3  -1 2714.06  200.35
  -3   8  -1 2673.84  208.77
   3   8  -1 2700.12  241.03
   8  -3  -1 2707.36  249.86
  -3  -8  -1 2637.19  127.16
   3  -8   2 1124.57   71.06
   8   3   2 1082.57  120.66
   8   3   2 1050.67  120.25
   3  -8   2 1143.85   71.64
   8  -3   2 1139.55  126.93
   3   8   2 1297.47   81.66
   8  -3   2 1128.65   62.71
  -3   8   2 1119.91   97.55
   3  -8  -2 1156.73  118.56
   8   3  -2 1090.51   79.88
  -3   8  -2 1166.61  116.20
   8   3  -2 1143.06  107.87
   3   8  -2 1185.06  140.81
  -3  -8  -2 1086.41   75.74
   8  -3  -2 1060.67  141.19
   8   3   3 1460.33  165.63
  -3   8   3 1507.49  164.43
   3  -8   3 1479.85   86.76
   3  -8   3 1506.73  151.51
  -8   3   3 1529.19  143.79
   3   8   3 1616.70  123.58
   8  -3   3 1497.83  165.16
   8  -3   3 1582.98   98.20
   3  -8   3 1546.81   87.15
   3  -8  -3 1478.34  141.71
  -3   8  -3 1486.81  152.85
   8   3  -3 1509.44  154.58
   3   8  -3 1493.73  175.73
   8  -3  -3 1486.91  186.72
  -3  -8  -3 1464.65  135.59
   8   3   4   21.80   17.92
   3  -8   4    7.35    8.38
  -3   8   4    7.78   19.43
   3  -8   4   23.94   16.29
  -8  -3   4   11.78   10.71
  -8   3   4   11.53   19.47
  -8   3   4    4.48    7.01
   8  -3   4   21.38   10.89
   8  -3   4   17.96   16.79
   3   8   4   20.27   13.89
  -3  -8   4   24.83   19.00
   3  -8  -4   22.07   16.33
   3  -8  -4   23.13   15.32
  -8  -3  -4   18.70   17.62
   8   3  -4   12.10   16.60
   3   8  -4   19.32   18.43
  -3  -8  -4   20.47   13.74
   8  -3  -4   16.02   20.18
  -3   8  -4   -1.89   11.28
  -8  -3   5  332.98   41.99
   8   3   5  323.21   82.60
   8   3   5  295.52   80.51
  -8  -3   5  352.82   49.15
   3  -8   5  321.46   73.09
  -3   8   5  373.39   71.15
  -8   3   5  355.33   41.41
   8  -3   5  369.33   62.16
   8  -3   5  279.08   64.62
  -8   3   5  334.48   82.88
  -3  -8   5  342.07   78.95
   3   8   5  301.97   80.87
   3  -8   5  346.85   44.44
   8   3  -5  321.77   72.32
   3  -8  -5  360.89   72.79
  -8  -3  -5  357.46   77.85
   8  -3  -5  331.77   84.68
   3   8  -5  308.30   61.84
  -3  -8  -5  324.60   64.15
   3  -8   6    8.12    8.56
   8   3   6    6.57   17.12
   3  -8   6   25.49   17.10
  -8  -3   6   -4.50   11.66
  -3   8   6    5.21   17.58
   3   8   6  -13.02   16.12
   8  -3   6    3.68   17.06
  -8   3   6    4.02   18.86
  -3  -8   6    5.41   18.18
   8  -3   6  -17.65   16.06
  -8   3   6   13.62    8.78
  -8  -3   6   -0.76   12.79
   8   3  -6   -2.16   13.58
   3  -8  -6   -0.59   12.70
  -8  -3  -6   16.84   18.50
   8  -3  -6    8.66   19.83
  -3  -8  -6   -1.86   15.77
   3  -8   7  839.57  107.70
  -8  -3   7  884.24  149.61
  -8  -3   7  865.51  143.90
   8   3   7  609.30  131.49
   3  -8   7  879.86  169.41
  -3   8   7  896.68  202.61
   3   8   7  858.50  198.07
  -8   3   7  807.22   97.62
  -8   3   7  892.76  179.07
   8  -3   7  779.84  144.29
  -3  -8   7  861.02  175.35
   8  -3   7  842.79  133.02
   8   3  -7  815.24  134.63
   8   3  -7  872.71  131.11
   3  -8  -7 1253.26  133.91
  -8  -3  -7  885.20  177.95
   8  -3  -7  885.37  181.19
  -8   3  -7  879.63  161.12
  -3  -8  -7  884.96  158.83
   4   8   0  988.34  110.79
   4   8   0  928.04   44.84
   8  -4   0  977.95  116.54
  -4   8   0  990.33   94.05
   4  -8   0  928.35   72.97
   8   4   0  920.09   77.34
   8   4   0  920.40   82.22
   8  -4   1  226.30   46.41
   4   8   1  193.43   23.02
   4   8   1  214.08   23.77
   4  -8   1  195.36   30.66
   8  -4   1  215.10   43.15
  -4   8   1  221.62   30.96
   8   4   1  192.03   36.58
   4  -8   1  220.08   24.49
   8  -4  -1  202.59   47.90
   4   8  -1  172.66   45.49
  -4  -8  -1  210.65   23.13
   8   4  -1  205.77   30.46
   8   4  -1  219.35   40.41
   4  -8  -1  187.80   32.36
   8   4  -1  228.53   31.91
  -4   8  -1  214.76   34.18
   8  -4   2 4315.69  366.57
   4   8   2 4446.08  292.73
   4  -8   2 4365.09  270.76
   8   4   2 4399.10  356.78
   4  -8   2 4661.66  274.09
   8  -4   2 4606.92  213.20
  -4   8   2 4491.73  331.76
   4   8  -2 4639.46  415.54
   8  -4  -2 4557.67  415.75
  -4  -8  -2 4491.21  287.98
   4  -8  -2 4654.81  345.55
   8   4  -2 4433.91  294.34
   8   4  -2 4628.77  318.87
  -4   8  -2 4533.92  337.57
  -8   4   3  853.17   96.23
   4   8   3  790.64   95.95
   8  -4   3  831.77   62.21
  -8   4   3  884.96   34.43
   4  -8   3  859.16   65.85
   4  -8   3  838.05  115.31
  -4   8   3  826.17   98.54
   8   4   3  680.28  112.73
   4  -8   3  856.50   71.58
   8  -4   3  829.63  108.41
  -4  -8  -3  858.93   94.85
   4   8  -3  846.62  117.26
   8  -4  -3  896.52  128.80
   4  -8  -3  868.30  102.72
  -4   8  -3  843.12   98.54
   8   4  -3  874.48   83.62
   8   4  -3  755.85   75.73
  -8   4   4 1156.78  164.14
   4   8   4 1137.35  123.63
   8  -4   4 1190.91  138.59
   8  -4   4 1173.03  120.51
   4  -8   4 1130.05   86.47
   8   4   4 1085.09  149.07
   4  -8   4 1203.92  134.17
  -8  -4   4 1176.33  111.80
  -4   8   4 1181.52  142.22
  -4  -8   4 1237.00  158.27
  -8   4   4 1060.67   64.75
   8  -4  -4 1138.42  172.28
   4   8  -4 1136.15  153.43
  -4  -8  -4 1205.90  120.28
  -8  -4  -4 1235.42  177.18
   4  -8  -4 1214.59  145.72
   4   8   5  685.62   98.75
   8  -4   5  660.69   84.93
  -8   4   5  672.64  125.96
  -4  -8   5  590.35  116.60
   8  -4   5  611.77  112.53
   4  -8   5  620.50   66.22
   8   4   5  664.41  117.12
  -4   8   5  658.60  111.89
   4  -8   5  639.48  103.38
  -8  -4   5  660.73   93.64
  -8   4   5  499.76   54.34
   4   8  -5  637.68  121.09
  -4  -8  -5  698.07   95.20
   8  -4  -5  736.40  129.50
  -4  -8  -5  700.68   96.59
   8   4  -5  625.62   82.69
   4  -8  -5  680.16  110.64
  -8  -4  -5  669.69  116.14
  -4  -8   6 1585.21  239.39
   8  -4   6 1636.77  217.09
  -8   4   6 1539.50  252.54
   4   8   6 1613.58  222.70
   8  -4   6 1625.94  189.13
  -8   4   6 1141.93  131.92
   4  -8   6 1637.52  163.01
   8   4   6 2845.49  244.52
   4  -8   6 1668.00  224.34
  -8  -4   6 1554.56  177.79
  -4   8   6 1553.65  239.02
  -8  -4   6 1575.49  171.85
  -4  -8  -6 1556.24  211.64
  -4  -8  -6 1616.89  212.84
   8   4  -6 1544.67  176.94
   4  -8  -6 1628.57  240.96
  -8  -4  -6 1587.54  238.61
   8  -4  -6 1628.02  263.60
  -5   8   0 1449.70  118.39
   5  -8   0 1387.60  112.00
   8   5   0 1451.05  112.22
   8   5   0 1424.65  120.68
   5   8   0 1437.26   54.54
   8  -5   0 1398.71  148.43
   5   8   0 1356.18  147.29
   5  -8   1  772.80   69.86
  -5   8   1  767.67   65.94
   8   5   1  751.96   77.28
   8   5   1  708.21   77.10
   5  -8   1  775.25   65.94
   8  -5   1  771.23  100.85
   8  -5   1  772.06   93.56
   8   5  -1  765.48   81.03
   8   5  -1  780.73   82.53
   5  -8  -1  780.43   82.85
   8   5  -1  762.17   67.82
  -5   8  -1  811.88   73.50
   5   8  -1  751.98  100.58
   8  -5  -1  760.88  107.83
   5   8  -1  780.10   30.68
  -5   8   2 3173.88  261.01
   5  -8   2 3187.92  213.80
   8   5   2 4220.11  289.18
   5  -8   2 3419.94  207.19
  -5   8   2 3205.17  220.44
   8  -5   2 3195.90  251.36
   5   8   2 3071.58  225.27
   8  -5   2 3043.48  275.34
   8  -5   2 3036.82  170.29
   8   5  -2 3189.62  239.25
  -5   8  -2 3010.22  236.90
   8   5  -2 3065.81  231.42
   8   5  -2 3073.16  214.32
   5  -8  -2 3219.57  273.17
   5   8  -2 3116.06  306.77
  -5  -8  -2 3144.88  223.29
   8  -5  -2 3145.69  317.32
   5  -8   3  927.01   81.08
  -5   8   3  924.05  112.38
   5  -8   3  906.29   86.65
   5  -8   3  898.61   76.07
   5  -8   3  941.45  118.50
   8   5   3  855.08  109.92
  -8   5   3  942.62  105.47
   5   8   3  887.36   89.12
   8  -5   3  918.92   69.85
   8  -5   3  940.15  112.81
  -5   8  -3  816.47   88.83
   8   5  -3  905.57   86.99
   8   5  -3  912.39   84.49
   5  -8  -3  916.28  118.53
  -5  -8  -3  980.79   91.95
   5   8  -3  942.14  126.51
   8  -5  -3  927.52  140.08
  -5   8   4  941.53  131.55
   8   5   4  944.86  134.68
   8   5   4  961.70  136.80
   5  -8   4  979.70   77.36
   5  -8   4  962.92  116.23
  -8   5   4  963.76  152.56
   5   8   4  947.99  112.68
   5   8   4  924.17  109.45
   8  -5   4  923.19  106.77
   8  -5   4  939.70  123.89
  -5  -8   4  970.90  143.85
   5  -8  -4 1048.58  135.95
  -8  -5  -4  950.54  134.79
   8   5  -4  967.61  110.02
   5   8  -4  927.44  135.46
  -5  -8  -4  995.89  113.58
   8  -5  -4  993.58  161.31
   8   5   5 1536.32  209.09
  -5   8   5 1791.75  232.68
   5  -8   5 1711.61  153.69
   5  -8   5 1780.70  205.76
  -8  -5   5 1675.61  214.06
   5  -8   5 1816.16  171.08
  -5  -8   5 1729.77  232.47
   8  -5   5 1668.06  198.48
  -8   5   5 1747.17  250.34
   5   8   5 1735.12  205.30
   8  -5   5 1597.29  216.57
   8   5  -5 1792.56  181.52
   5  -8  -5 1803.50  233.25
  -8  -5  -5 1785.66  230.74
   8  -5  -5 1760.75  259.38
   5   8  -5 1609.42  239.74
  -5  -8  -5 1781.93  233.29
   5  -8   6 1987.80  159.74
   8   5   6 1457.63  212.93
  -5   8   6 2066.10  330.71
   5  -8   6 2097.33  256.44
  -8  -5   6 2015.33  230.74
   8  -5   6 1945.03  233.74
   5   8   6 2078.73  262.69
  -8   5   6 1992.01  316.95
   8  -5   6 2056.46  254.04
  -5  -8   6 2149.63  282.15
   8   5  -6 1893.81  220.93
   5  -8  -6 2098.44  284.54
  -8  -5  -6 2063.91  286.55
   8  -5  -6 2188.24  322.30
  -5  -8  -6 2025.33  261.20
   6  -8   0   26.11   12.60
   8   6   0   18.49    7.24
   8   6   0   12.25   11.66
   8   6   0    5.30   11.62
  -6   8   0   11.62    9.06
   6   8   0   10.50    7.76
   6   8   0   -4.56    8.94
   8  -6   0   18.37   16.21
   6   8   0   29.15   18.07
   6  -8   1 1555.41  150.72
  -6   8   1 1579.86  115.70
   8   6   1 1405.23  142.21
   6  -8   1 1521.76  125.42
   8  -6   1 1563.85  154.97
   8  -6   1 1619.41  190.06
   6   8   1 1378.71  100.09
  -8   6   1 1514.40   53.45
   6   8   1 1559.74  168.25
   8   6  -1 1546.73  131.40
   8   6  -1 1555.04  113.51
  -6   8  -1 1534.15  112.14
   8   6  -1 1502.33  120.75
   6  -8  -1 1604.32  149.39
   6   8  -1 1529.27  158.96
   6   8  -1 1500.83   72.82
   6   8  -1 1426.58   71.97
   8  -6  -1 1570.80  175.15
   6  -8   2 2258.74  198.88
   8   6   2 1703.31  167.19
   6  -8   2 2173.49  164.47
  -6   8   2 2237.39  145.67
   8  -6   2 2303.12  220.71
  -8   6   2 2166.27   85.00
   6   8   2 1590.80  129.55
   8  -6   2 2112.08  200.64
   8   6  -2 2119.80  148.79
  -6   8  -2 1810.30  172.95
   8   6  -2 2172.12  213.35
   8   6  -2 2113.70  158.31
   6  -8  -2 2266.16  214.69
   6   8  -2 2233.18  226.16
   6   8  -2 2203.60   92.13
  -6  -8  -2 2270.87  161.48
   8  -6  -2 2241.86  277.13
   6   8  -2 2218.99   89.57
  -6   8   3  679.80   98.42
   6  -8   3  713.89   73.22
   8   6   3  659.04   91.27
   6  -8   3  667.20   68.88
   6  -8   3  659.39   75.87
  -8   6   3  666.14   84.52
   6   8   3  682.84   77.76
   8  -6   3  678.16   67.02
   8  -6   3  679.54   90.91
   6  -8  -3  697.45  102.47
   8   6  -3  649.45   89.57
   8   6  -3  691.25   60.86
   8  -6  -3  719.01  114.26
   6   8  -3  552.72   30.12
   6   8  -3  669.50  100.42
  -6  -8  -3  704.28   90.29
  -6   8   4  131.78   44.15
   8   6   4  109.78   41.58
   6  -8   4  241.60   29.44
   6  -8   4   99.18   41.13
  -8   6   4  126.48   50.36
   6   8   4  113.15   35.33
   8  -6   4  128.13   27.72
   8  -6   4   97.70   36.91
   8   6  -4  136.31   30.74
   6  -8  -4  117.11   46.24
   8   6  -4   30.15   34.16
  -8  -6  -4  125.27   41.42
   6   8  -4   90.20   42.09
  -6  -8  -4  120.39   34.91
   8  -6  -4  139.99   65.14
   8   6   5 1844.44  150.88
  -6   8   5 1248.64  196.27
   6  -8   5 1268.89  138.19
   6  -8   5 1316.38  190.82
  -8  -6   5 1179.02  171.65
  -8   6   5 1257.34  210.67
   6   8   5 1385.33  173.04
   8  -6   5 1112.04  146.07
   8  -6   5 1163.56  172.89
  -6  -8   5 1240.64  202.00
   6  -8  -5 1270.02  202.87
   8   6  -5 1253.34  136.34
  -8  -6  -5 1278.86  188.00
   8  -6  -5 1364.54  222.62
   6   8  -5 1116.59  163.27
  -6  -8  -5 1344.79  174.11
   8   6   6  801.59  156.73
   6  -8   6  653.41  105.11
   6  -8   6  784.85  131.45
  -8  -6   6  671.11  149.41
  -6   8   6  783.80  159.32
   6   8   6  794.36  141.15
  -8   6   6  768.61  173.25
   8  -6   6  741.38  119.23
   8  -6   6  787.65  126.64
  -6  -8   6  752.85  174.46
   6  -8  -6  801.11  162.45
   8   6  -6  720.70  103.45
  -8  -6  -6  771.22  148.91
   8  -6  -6  805.47  174.67
  -6  -8  -6  827.28  169.46
   7   8   0 1254.29   80.68
   8   7   0 1267.69   97.34
  -7   8   0 1308.28   97.28
   7  -8   0 1288.38  132.71
   8   7   0 1225.67   93.91
   8   7   0 1082.95  119.38
  -8   7   0 1043.46   63.97
   8  -7   0 1290.63  142.37
   7   8   0 1117.45   86.92
   7   8   0 1254.67  138.63
  -7   8   1 1566.04  108.21
  -8   7   1 1575.80   77.54
   8   7   1 1262.07  122.08
   7   8   1 1393.30  120.79
   7  -8   1 1531.35  145.85
   7  -8   1 1514.39  140.41
   8   7   1 1532.48  147.58
   8  -7   1 1539.86  161.11
   7   8   1 1373.88  110.11
   8  -7   1 1522.45  153.27
   7   8   1 1527.47  162.93
   8   7  -1 1477.95  147.28
  -7   8  -1 1536.80  120.40
   8   7  -1 1430.66  115.06
   8   7  -1 1345.65  101.01
   7  -8  -1 1520.83  189.33
   7   8  -1 1521.47  162.87
   7   8  -1 1489.93   91.30
   8  -7  -1 1480.68  199.81
   8   7   2  991.54  111.97
  -8   7   2 1225.31   63.29
   7  -8   2 1144.06  114.11
  -7   8   2 1122.68   84.39
   7  -8   2 1097.44  122.34
   8  -7   2 1146.56  127.93
   7   8   2  942.58  101.29
   8  -7   2 1112.48  135.56
   7   8  -2 1089.34  133.39
   8   7  -2 1029.13   85.74
   8   7  -2 1053.70   85.49
   8   7  -2 1085.52  120.62
   7  -8  -2 1127.30  138.10
   7   8  -2  823.09   62.37
   7   8  -2 1045.94   63.49
   8  -7  -2 1159.36  149.54
  -7   8   3   87.02   27.77
   7  -8   3   54.67   20.86
   8   7   3   59.84   23.11
   7  -8   3   59.23   19.57
   8  -7   3   73.52   24.17
   7   8   3   35.96   17.75
   8  -7   3   48.34   27.53
  -8   7   3   44.25   12.22
   8  -7   3   37.60   15.07
  -8   7   3   -7.24   20.72
   8   7  -3   70.76   21.51
   8   7  -3   45.26   15.05
   8   7  -3   49.78   15.67
   7  -8  -3   40.48   35.60
   7   8  -3   46.84   10.67
   7   8  -3   69.91   31.11
  -7  -8  -3   61.67   24.80
   7   8  -3   26.90    9.86
   8  -7  -3   78.07   37.03
   7  -8   4   -1.40    6.23
  -7   8   4    7.23   12.65
   8   7   4   -3.01    9.91
   7  -8   4   -2.30   10.36
   7  -8   4   -3.50    8.42
  -8   7   4   13.28   13.56
   8  -7   4   -3.81    9.74
   8  -7   4   -4.27    7.63
   7   8   4    0.98   10.18
   7  -8  -4   -8.34   13.23
   8   7  -4    4.78    7.07
   8   7  -4   -1.66    9.84
  -8  -7  -4    0.11   13.16
  -7  -8  -4    1.64   11.98
   7   8  -4   -0.16   11.08
   8  -7  -4   17.82   14.26
  -7   8   5  643.24  132.26
   8   7   5  470.14   82.68
   7  -8   5  627.80   99.51
   7  -8   5  649.88   95.14
  -8   7   5  657.32  136.04
   7   8   5  610.70  106.38
   8  -7   5  545.84   86.49
   8  -7   5  608.12   85.77
   7  -8  -5  665.27  133.65
   8   7  -5  587.59   67.79
  -8  -7  -5  682.82  112.70
   8  -7  -5  710.77  142.49
   7   8  -5  481.79   91.65
  -7  -8  -5  641.36  103.70
   8   8   0 5473.25  341.45
   8   8   0 3843.29  282.14
   8  -8   0 5386.99  476.27
   8   8   0 5345.15  459.83
  -8   8   0 5404.51  302.93
   8  -8   1   -1.07   10.82
   8   8   1   -0.22    7.25
  -8   8   1    1.36    5.84
   8  -8   1    4.14   12.33
   8   8   1    9.58   13.18
   8   8  -1   -7.17   10.72
   8   8  -1   -4.70    6.74
   8   8  -1    3.87    6.58
   8  -8  -1   11.29   11.91
   8  -8   2  608.40   84.26
  -8   8   2  607.32   48.73
   8   8   2  595.31   81.28
   8  -8   2  604.04   89.31
   8   8  -2  584.82   88.74
   8   8  -2  399.35   47.63
   8   8  -2  570.10   49.41
   8  -8  -2  631.59   98.57
  -8   8   3    4.24   10.52
   8   8   3   -2.47    9.77
   8  -8   3    0.02   14.10
  -8   8   3   -0.32    6.89
   8  -8   3    6.08   13.18
   8   8  -3    6.55    6.13
   8   8  -3   -5.16   12.16
   8   8  -3    2.71    6.17
   8  -8  -3   -4.89   15.11
  -8   8   4  197.60   64.68
   8  -8   4  178.15   34.59
   8   8   4  151.32   34.96
   8  -8   4  180.66   43.81
   8  -8   4  177.69   46.15
   8  -8  -4  230.35   65.74
   8   8  -4  175.21   61.41
  -8  -8  -4  198.48   48.32
  -8   8   5  -12.38   19.64
   8   8   5   13.09   19.98
   8  -8   5    4.14   11.50
   8  -8   5   10.76   15.30
   8  -8  -5   -8.24   20.81
  -8  -8  -5   -1.45   15.77
   8   8  -5    5.55   10.99
   9   0   0   11.10   12.54
   0  -9   0    1.24    3.20
   0   9   0   -7.06   11.98
   9   0   0   15.96   12.65
   9   0   1  497.74   80.81
   0   9   1  503.23   39.11
   0   9   1  530.86   77.48
   0   9  -1  553.21   80.05
   0  -9  -1  514.78   39.59
   9   0  -1  522.01   80.33
   0   9   2  510.22   53.56
   9   0   2  563.39   86.58
   0  -9  -2  529.18   46.07
   0   9  -2  562.71   84.45
   9   0  -2  532.50   83.45
   9   0   3   14.67   17.82
   0   9   3   18.94   13.73
   0   9  -3    8.23   21.63
   0  -9  -3   11.06   11.25
   9   0  -3    4.69   17.31
   9   0   4   19.47   20.66
  -9   0   4    3.22   13.02
  -9   0   4   15.71    8.09
   0   9   4   13.39   14.65
   0  -9   4    5.18   20.10
   0   9  -4   32.62   20.18
   0  -9  -4   15.54   17.75
   9   0  -4   18.93   19.19
  -9   0   5  132.54   23.62
  -9   0   5  121.45   42.17
   9   0   5   65.93   41.51
   0  -9   5  131.06   44.89
   0   9   5  102.36   37.82
   0  -9  -5  130.13   36.23
   0  -9  -5  116.59   36.96
   0   9  -5   15.36   33.55
   9   0  -5  127.26   44.52
  -9   0   6    0.14   10.36
  -9   0   6    8.01   15.00
   0  -9   6    3.73   17.11
   0   9   6   -6.24   14.85
   9   0   6  -11.54   17.70
   9   0  -6   -9.25   16.35
   0  -9  -6   -8.02   14.82
  -9   0  -6    6.20   17.86
   1  -9   019086.50  736.20
   9   1   015163.90 1248.93
   9   1   015047.00  570.61
  -1   9   015149.40 1202.65
   9   1   014702.60 1211.95
   1   9   014927.10 1249.46
   9  -1   015005.00 1265.91
   9  -1   015006.20 1288.95
  -1   9   1 2613.11  151.53
   9   1   1 2475.21  240.86
  -1   9   1 2593.94  229.95
   9  -1   1 2536.45  254.47
   1   9   1 2724.14  257.70
   1   9   1 2563.81  127.99
  -1   9  -1 2504.72  238.04
   1  -9  -1 2635.50  153.10
   9   1  -1 2588.31  240.25
   1   9  -1 2639.50  291.53
   9  -1  -1 2529.46  256.74
  -1   9   2  798.49   66.59
   9   1   2  796.80  109.09
   9  -1   2  781.98  114.49
   9  -1   2  822.47   47.24
   1   9   2  795.57   60.77
   1  -9  -2  806.82   66.98
   9   1  -2  765.95  102.72
  -1   9  -2  774.56  107.15
  -1  -9  -2  750.73   65.90
   1   9  -2  841.94  115.35
   9  -1  -2  823.25  114.53
   9   1   3 1071.86  134.88
  -1   9   3 1026.67   93.06
   9   1   3 1044.09  135.31
   1  -9   3 1078.04  137.83
   9  -1   3  957.65   71.83
   9  -1   3 1031.22  136.95
   1   9   3 1067.43   91.88
   1  -9  -3  762.17   79.74
  -1   9  -3 1061.68  130.81
   9   1  -3 1042.48  121.15
   1   9  -3 1030.92  142.36
   9  -1  -3 1098.27  137.81
  -1  -9  -3  991.61   99.98
  -1  -9   4  299.85   72.93
  -1   9   4  282.50   52.47
  -9  -1   4  201.85   35.41
   1  -9   4  291.00   68.86
   9  -1   4  293.82   69.80
  -9   1   4  279.91   25.51
   1   9   4  303.80   60.46
  -9   1   4  274.27   49.87
   9  -1   4  228.27   32.22
   9   1   4  557.67   75.63
  -1  -9  -4  282.86   48.10
   9  -1  -4  319.07   71.18
  -1   9  -4  301.94   67.61
   1  -9  -4  552.25   49.14
   9   1  -4  343.99   62.98
   1   9  -4  288.72   71.53
  -9  -1   5  576.36   64.59
  -1  -9   5  572.79  112.48
   9  -1   5  552.45   99.72
   9  -1   5  412.20   57.76
  -9   1   5  571.38  107.63
  -9  -1   5  581.49   73.26
   9   1   5  609.24  113.44
  -1   9   5  580.08  110.90
   1  -9   5  585.61  107.16
   1  -9   5  588.50   35.28
  -9   1   5  597.44   55.46
   1   9   5  603.51   89.27
   1   9  -5  500.05  119.03
   9  -1  -5  621.26  114.37
  -1  -9  -5  555.88  102.71
   1  -9  -5  511.15   83.35
  -9  -1  -5  586.63  113.58
   9   1  -5  638.85  103.23
  -1  -9   6  240.89   79.19
   1   9   6  215.71   81.40
  -9   1   6  292.56   73.39
  -9   1   6  276.66   46.03
   9  -1   6  291.25   79.65
   9  -1   6  -33.22   56.66
  -9  -1   6  253.22   65.78
  -9  -1   6  289.23   50.20
   9   1   6  271.93   83.69
   1  -9   6  278.80   76.75
  -1   9   6  262.82   67.61
   9   1   6  285.97   82.75
   9   1  -6  308.57   70.69
   9  -1  -6  289.44   76.95
  -1  -9  -6  260.33   64.29
   1  -9  -6  267.37   68.43
  -9  -1  -6  248.39   79.88
   9  -2   0 4354.09  399.03
   2   9   0 4255.90  384.67
   2  -9   0 4316.96  220.20
   9   2   0 4439.51  366.98
   9   2   0 4320.18  200.56
  -2   9   0 4359.20  377.80
   9   2   0 4289.75  353.48
   2   9   1 4194.29  195.75
   9  -2   1 4305.69  347.62
   9  -2   1 4189.43  387.04
   2   9   1 4273.35  390.76
  -2   9   1 4024.85  238.60
   9   2   1 4380.57  368.71
   2  -9   1 4230.50  174.90
  -2   9   1 4024.97  368.68
   2  -9   1 4619.18  186.50
   9  -2  -1 4150.97  391.91
  -2  -9  -1 4237.47  191.88
   2   9  -1 4277.78  395.95
   9   2  -1 4021.52  179.83
  -2   9  -1 4155.70  388.49
   9   2  -1 4281.04  356.52
   2  -9  -1 4286.60  242.99
   9  -2   2  683.76   99.59
   9  -2   2  650.57   41.66
   2   9   2  686.91   62.56
  -2   9   2  635.46   73.32
   9   2   2  651.27   99.54
   2  -9   2  682.91   32.78
   2   9  -2  700.54  107.51
  -2  -9  -2  698.15   52.89
   9  -2  -2  709.06  109.43
   2  -9  -2  752.30   65.68
   2  -9  -2  727.22   64.45
   9   2  -2  688.49   88.86
  -2   9  -2  751.87  113.49
   2   9   3  220.83   39.48
   9  -2   3  216.53   27.52
   9  -2   3  231.05   52.48
   2  -9   3  200.85   14.71
   2  -9   3  207.60   10.26
  -2   9   3  214.42   37.31
   9   2   3  221.81   51.39
   2  -9   3  236.79   49.99
   9  -2  -3  228.30   55.38
   2   9  -3  209.26   55.20
   2  -9  -3  229.47   37.73
   9   2  -3  184.19   42.69
  -2   9  -3  229.44   46.56
  -2  -9   4  653.79  114.70
  -9   2   4  692.69   85.14
  -9   2   4  544.42   40.46
   9  -2   4  635.80  106.72
  -2   9   4  647.79   86.41
   9  -2   4  651.50   62.69
   2   9   4  663.85   97.43
   2  -9   4  604.35   38.21
   2  -9   4  477.90   36.12
   9   2   4  977.26  102.31
  -9  -2   4  577.71   64.87
   2  -9   4  654.27  104.09
   2   9  -4  669.13  113.04
   9  -2  -4  675.27  115.67
  -2  -9  -4 1188.65   77.64
  -2   9  -4  586.81  101.60
   2  -9  -4  668.55   87.44
   9   2  -4  642.82   92.10
   2   9   5  245.03   55.05
   9  -2   5  232.80   51.07
  -9   2   5  262.00   67.06
   9  -2   5  231.76   59.25
  -2  -9   5  253.29   71.02
  -9   2   5  213.56   31.50
  -2   9   5  221.72   69.10
   2  -9   5  228.24   26.49
   9   2   5  235.97   68.38
  -9  -2   5  173.46   42.92
   2  -9   5  237.95   63.82
   2   9  -5  221.71   72.49
   9  -2  -5  235.73   72.47
   2  -9  -5  158.44   49.31
  -9  -2  -5  223.61   69.46
   9   2  -5  252.67   57.71
  -2  -9  -5  401.50   48.87
   2   9   6  186.93   74.98
  -9   2   6    9.64   38.40
  -9   2   6  226.35   70.51
  -2  -9   6  278.17   88.76
   9  -2   6  188.85   66.60
   9  -2   6  182.76   48.34
  -9  -2   6  218.04   56.24
   9   2   6  229.71   75.26
  -9  -2   6  197.51   47.39
   2  -9   6  225.20   67.18
  -2   9   6  230.56   62.64
  -2  -9  -6  387.24   53.21
   9  -2  -6  235.03   74.63
   2  -9  -6  200.96   57.37
  -9  -2  -6  253.15   72.87
   9   2  -6  257.13   71.92
   9   3   0  196.20   41.17
  -3   9   0  215.78   38.01
   9   3   0  195.66   24.85
   9   3   0  220.74   39.25
   3  -9   0  195.77   29.02
   9  -3   0  187.55   52.59
   3   9   0  187.68   50.18
  -3   9   1  911.27   60.34
  -3   9   1  945.11   95.28
   9   3   1  910.84  108.88
   3  -9   1  927.63   66.44
   3  -9   1  968.52   60.86
   9  -3   1  920.30  127.41
   9  -3   1  917.52  121.39
   3   9   1  892.98   55.31
   3   9   1  964.60  131.50
   3  -9  -1  912.67   74.93
   9   3  -1  956.31  100.11
   9   3  -1  959.72   65.86
   9   3  -1  929.78   98.44
  -3   9  -1  966.29  104.28
   3   9  -1  908.02  124.56
   9  -3  -1  916.97  131.70
  -3  -9  -1  878.45   53.02
   3  -9   2 4379.12  222.42
  -3   9   2 4413.73  341.13
   3  -9   2 4276.02  214.98
   9   3   2 4239.40  424.44
   3   9   2 4310.95  276.32
   9  -3   2 4395.23  179.14
   9  -3   2 4335.76  398.30
   3  -9  -2 4475.13  342.42
  -3   9  -2 4607.06  375.86
   9   3  -2 4482.29  356.46
   9   3  -2 4248.79  248.28
   3   9  -2 4489.51  442.65
  -3  -9  -2 4470.14  273.41
   9  -3  -2 4473.02  434.16
  -3   9   3   21.71   14.81
   3  -9   3   20.96    8.46
   3  -9   3   11.01    7.87
   9   3   3   23.27   19.84
   3  -9   3    7.46   18.84
   3   9   3   20.04   12.62
   9  -3   3   23.40   24.33
   9  -3   3   11.38   10.79
   3  -9  -3   21.59   18.69
   9   3  -3   24.89   15.97
  -3   9  -3   40.33   17.38
  -3  -9  -3   28.75   11.75
   9  -3  -3    8.47   22.80
   3   9  -3   20.37   21.96
  -3  -9  -3   27.19   11.88
  -3   9   4  407.59   74.15
   3  -9   4  423.57   36.23
   3  -9   4  661.82   31.14
   9   3   4  393.12   81.11
   3  -9   4  471.95   80.98
  -9   3   4  445.85   70.06
   3   9   4  445.20   66.48
   9  -3   4  437.07   59.63
  -3  -9   4  441.76   95.85
  -9   3   4  389.84   27.92
   9  -3   4  427.65   84.88
  -3   9  -4  388.04   85.54
   3  -9  -4  468.51   72.83
   9   3  -4  439.95   69.51
   3   9  -4  429.87   91.58
  -3  -9  -4  419.54   64.20
   9  -3  -4  459.41   99.04
  -3   9   5  286.04   80.22
   3  -9   5  289.74   35.41
   9   3   5  355.63   77.70
   3  -9   5  333.23   70.39
  -9  -3   5  196.06   45.43
   3   9   5  315.20   73.27
  -3  -9   5  295.99   79.28
   9  -3   5  525.52   64.72
   9  -3   5  302.18   47.15
  -9   3   5  331.51   75.97
  -9   3   5  137.21   33.95
   9   3  -5  318.99   59.52
  -9  -3  -5  339.84   76.48
   3  -9  -5  350.51   67.10
   3   9  -5  253.05   81.10
   9  -3  -5  366.48   84.28
  -3  -9  -5  313.72   58.95
  -3   9   6 1225.09  187.91
   9   3   6 1116.10  191.79
   3  -9   6 1202.94  188.10
  -9  -3   6 1109.41  132.24
  -9  -3   6  901.74  114.82
   3   9   6 1211.83  178.98
  -9   3   6 1273.08  206.94
   9  -3   6 1208.95  138.59
   9  -3   6 1258.75  187.69
  -3  -9   6 1270.90  205.20
   9   3  -6 1306.90  164.17
   3  -9  -6  873.53  155.84
  -9  -3  -6 1297.16  205.06
   9  -3  -6 1267.41  215.54
  -3  -9  -6 1280.00  170.66
   9  -4   0 1662.75  182.94
   4   9   0 1573.05  206.73
   9   4   0 1601.69  145.05
  -4   9   0 1610.57  133.63
   9   4   0 1528.99  113.19
   9   4   0 1505.52  136.62
   4  -9   0 1607.77  110.64
   9  -4   1  540.41   85.93
   4   9   1  492.57   39.92
   4   9   1  466.85   90.69
  -4   9   1  528.73   60.25
   4  -9   1  542.46   53.38
   9   4   1  515.91   70.31
   4  -9   1  526.44   49.55
   9  -4   1  511.03   81.54
   9  -4  -1  516.90   90.96
   4   9  -1  544.10   87.57
   9   4  -1  497.77   55.14
   9   4  -1  533.35   65.73
   9   4  -1  517.90   62.07
  -4   9  -1  507.07   65.75
   4  -9  -1  511.16   68.77
   4   9   2 3208.08  189.21
   9  -4   2 2964.85  322.94
   9  -4   2 2788.06  131.22
  -4   9   2 3076.37  239.06
   4  -9   2 3082.69  181.24
   9   4   2 2987.79  275.88
   4  -9   2 3130.87  175.66
  -4   9   2 3088.03  244.28
   4   9  -2 3184.29  324.03
   9  -4  -2 3120.21  325.07
  -4  -9  -2 3113.71  196.10
   4  -9  -2 3095.34  246.07
   9   4  -2 2982.61  201.78
  -4   9  -2 3154.93  266.05
   9   4  -2 3149.36  247.16
   9  -4   3  151.67   20.00
   9  -4   3  120.99   44.10
   4   9   3  137.91   29.68
   4  -9   3  139.25   25.96
   9   4   3  235.54   38.88
   4  -9   3  236.67   25.00
  -4   9   3  131.20   37.66
   9  -4  -3  130.16   53.21
  -4  -9  -3  136.71   28.77
   4   9  -3   98.63   51.26
   4  -9  -3  158.84   46.49
  -4   9  -3  163.26   47.90
   9   4  -3  160.33   40.88
   9   4  -3  106.38   25.96
   4  -9   4   12.46   10.12
   4   9   4   23.91   13.97
   9  -4   4    7.20   12.34
  -9   4   4    1.16    4.76
   9  -4   4   12.84   21.80
  -9   4   4   20.01   15.29
   4  -9   4   14.89    8.76
  -4   9   4   20.61   15.63
   4  -9   4   19.28   10.00
   9   4   4   32.54   18.37
   4  -9   4    8.73   16.68
  -4  -9  -4    9.19   13.17
   4   9  -4   31.03   19.30
   4  -9  -4    7.63   19.93
  -4   9  -4   -8.86   11.44
   9   4  -4   32.02   16.33
   9  -4  -4   63.22   26.48
  -9   4   5  352.87   93.49
  -4  -9   5  374.31   88.02
   9   4   5  342.16   87.31
   9  -4   5  629.55   72.89
   4   9   5  363.66   82.61
   9  -4   5  297.36   67.47
   4  -9   5  319.74   35.06
   9   4   5  363.33   87.88
  -4   9   5  380.70   94.72
   4  -9   5  357.20   77.55
  -9  -4   5  272.14   55.66
   9  -4  -5  342.92   97.60
   4   9  -5  258.75   91.82
   9   4  -5  381.91   75.53
  -4  -9  -5  382.44   66.23
   4  -9  -5  367.42   77.39
  -9  -4  -5  342.90   85.57
   9  -4   6  801.87  139.83
   9  -4   6 1089.38  169.55
   4   9   6 1088.32  166.64
  -9   4   6 1112.83  200.42
  -4  -9   6 1050.72  198.39
   4  -9   6 1056.97   97.60
   9   4   6  964.36  213.96
  -4   9   6 1054.92  182.50
   4  -9   6 1120.86  176.52
  -9  -4   6 1034.58  133.27
   9  -4  -6 1147.49  213.21
  -4  -9  -6 1042.57  186.41
   9   4  -6 1089.18  140.15
   4  -9  -6 1126.22  188.72
  -9  -4  -6 1118.25  195.10
   9   5   0  281.62   45.11
  -5   9   0  257.02   48.75
   9   5   0  256.47   43.33
   5  -9   0  287.10   40.48
   9   5   0  280.43   43.15
   5   9   0  271.36   16.57
   5   9   0  317.78   21.57
   9  -5   0  324.80   74.47
   5   9   0  307.58   61.80
  -5   9   1  707.82   78.62
   5  -9   1  707.51   71.92
   9   5   1  639.39   90.82
   5  -9   1  711.34   69.02
   9   5   1  525.97   65.78
   5   9   1  663.65   52.17
   9  -5   1  684.35  102.14
   9  -5   1  698.35   97.47
   5   9   1  595.66  104.91
   9   5  -1  610.66   62.63
   9   5  -1  680.32   71.74
  -5   9  -1  670.44   75.47
   9   5  -1  679.89   66.50
   5  -9  -1  697.30   74.19
   5   9  -1  675.84  103.56
   9  -5  -1  671.86  106.76
   5  -9   2  664.78   72.06
   5  -9   2  739.04   69.02
  -5   9   2  717.99   84.13
  -5   9   2  657.24   82.60
   9   5   2  697.26  107.02
   9  -5   2  681.19  107.32
   5   9   2  632.88   68.13
   9  -5   2  694.69   96.85
   9   5  -2  669.55   75.91
   5  -9  -2  666.50   86.25
   9   5  -2  641.33   85.77
  -5   9  -2  678.12   93.23
   9   5  -2  663.46   81.43
   5   9  -2  697.59  109.18
   9  -5  -2  657.85  112.19
  -5  -9  -2  654.90   57.65
  -5   9   3  667.35   91.95
   5  -9   3  683.32   74.12
   9   5   3  567.67   86.84
   5  -9   3  679.47   68.91
   5   9   3  639.08   72.24
   9  -5   3  683.43  100.58
   9  -5   3  653.60   58.44
   5  -9  -3  700.93  115.60
  -5   9  -3  555.13   93.97
   9   5  -3  671.95   80.80
   9   5  -3  708.33   73.71
   5   9  -3  696.66  114.02
  -5  -9  -3  703.53   81.76
   9  -5  -3  714.17  124.55
   5  -9   4   55.22   19.65
  -5   9   4   93.52   32.06
   9   5   4   84.68   35.04
   5  -9   4   77.81   21.38
   5  -9   4   58.33   30.02
  -9   5   4   89.18   29.72
   5   9   4   74.90   26.33
   9  -5   4   58.61   19.45
   9  -5   4   40.50   39.79
   5  -9  -4   95.91   33.31
   9   5  -4   61.85   23.97
   5   9  -4   97.10   36.47
  -5  -9  -4   75.17   32.09
   9  -5  -4   97.90   42.26
  -5   9   5  265.28   74.20
   5  -9   5  265.80   37.41
   9   5   5  289.74   78.50
   5  -9   5  283.78   81.09
   5   9   5  273.70   63.48
  -9   5   5  260.52   89.55
   9  -5   5  235.66   49.10
   9  -5   5  468.12   64.75
  -5  -9   5  295.71   80.92
   9   5  -5  273.75   50.82
   5  -9  -5  281.70   77.09
  -9  -5  -5  280.18   78.60
   9  -5  -5  298.39   89.94
   5   9  -5  210.63   82.66
  -5  -9  -5  295.46   62.75
   9   5   6  889.31  103.10
   5  -9   6  659.12  115.75
  -9  -5   6  403.81  109.22
   5  -9   6  456.20   51.21
  -5   9   6  667.17  130.17
   5   9   6  609.82  116.51
   9  -5   6  443.62  109.79
  -9   5   6  623.47  147.33
   9  -5   6  638.64  113.98
  -5  -9   6  613.72  136.12
   9   5  -6  601.36   86.76
   5  -9  -6  647.25  129.78
  -9  -5  -6  661.96  134.38
   9  -5  -6  668.72  155.18
  -5  -9  -6  661.43  135.00
   9   6   0  397.64   51.16
   9   6   0  335.03   48.11
   9   6   0  357.31   59.32
   6  -9   0  405.63   65.11
  -6   9   0  400.01   46.80
   6   9   0  393.67   25.91
   6   9   0  364.85   30.38
   9  -6   0  406.54   75.23
   6   9   0  413.20   71.74
  -6   9   1 1085.00  102.51
   6  -9   1 1061.78  101.34
   9   6   1 1055.74  107.96
   6  -9   1 1083.14  111.31
   9   6   1 1075.08  103.94
   9  -6   1 1052.21  131.63
   6   9   1 1055.24   81.15
   9  -6   1 1083.64  140.64
   6   9   1 1106.13  142.09
  -6   9  -1 1050.10   97.32
   9   6  -1 1088.39  116.43
   9   6  -1 1024.63   93.36
   9   6  -1 1076.77  107.01
   6  -9  -1 1121.61  117.44
   6   9  -1 1094.57  140.11
   9  -6  -1 1088.31  144.92
   9   6   2  222.84   51.34
  -6   9   2  262.21   42.40
   6  -9   2  276.57   37.38
   9  -6   2  284.36   59.17
   6   9   2  252.47   36.04
   9  -6   2  257.24   53.47
   6  -9   2  275.36   40.44
   9   6  -2  264.65   36.99
  -6   9  -2  248.33   50.65
   9   6  -2  249.66   42.21
   9   6  -2  228.46   43.12
   6  -9  -2  257.42   64.81
   6   9  -2  270.22   62.92
   9  -6  -2  251.72   66.91
   6  -9   3  180.45   41.23
   6  -9   3  179.51   30.66
   6  -9   3  205.51   37.74
  -6   9   3  206.78   48.44
   9   6   3  172.85   45.14
   9  -6   3  180.62   37.32
   6   9   3  164.04   42.09
   9  -6   3  189.83   47.91
   9  -6   3  141.52   30.49
   6  -9  -3  209.23   50.49
   9   6  -3  201.89   36.14
   9   6  -3  185.51   38.22
   9   6  -3  179.39   30.35
  -6  -9  -3  194.77   42.67
   6   9  -3  214.50   53.52
   9  -6  -3  215.06   61.18
  -6   9   4   46.29   25.75
   6  -9   4   29.71   16.82
   9   6   4   42.76   31.83
   9   6   4   -1.09   25.78
   6  -9   4   46.73   16.74
   6  -9   4   14.16   21.27
  -9   6   4   55.24   22.18
   6   9   4   39.60   20.43
   9  -6   4   38.93   17.98
   9  -6   4   35.39   28.58
   9   6  -4    2.88   13.40
   9   6  -4   31.28   19.84
   6  -9  -4   49.30   27.25
   6   9  -4   50.07   26.69
  -6  -9  -4   41.28   23.57
   9  -6  -4   52.12   32.40
   9   6   5  293.72   71.87
  -6   9   5  275.38   80.05
   6  -9   5  275.39   47.99
   6  -9   5  271.90   57.77
   6  -9   5  272.26   64.46
  -9   6   5  273.29   93.05
   6   9   5  281.07   66.47
   9  -6   5  244.58   60.18
   9  -6   5  494.85   63.88
   6  -9  -5  271.78   81.60
  -9  -6  -5  285.14   78.91
   9   6  -5  248.87   47.51
   9  -6  -5  268.06  114.30
   6   9  -5  171.36   81.68
  -6  -9  -5  255.12   67.41
  -7   9   0 1417.66  102.86
   9   7   0 1359.66  115.09
   9   7   0 1366.44  152.46
   9   7   0 1294.45  109.96
   7  -9   0 1377.44  139.66
   7   9   0 1283.37   87.06
   7   9   0 1138.89   78.83
   9  -7   0 1441.07  169.34
   7   9   0 1370.00  163.15
  -7   9   1  365.78   42.04
   9   7   1  622.79   50.47
   7  -9   1  373.72   66.20
   9   7   1  375.39   72.18
   7   9   1  480.48   34.98
   9  -7   1  351.21   90.35
   9  -7   1  360.88   70.52
   7   9   1  363.80   89.48
   7  -9   1  350.69   71.58
  -7   9  -1  360.44   46.44
   9   7  -1  358.20   53.80
   9   7  -1  319.15   43.31
   7  -9  -1  414.30   81.56
   7   9  -1  321.91   27.57
   7   9  -1  394.17   74.20
   7   9  -1  322.00   31.31
   9  -7  -1  397.54   79.11
   9   7  -1  371.36   71.05
  -7   9   2    7.45    9.66
   7  -9   2   11.05   11.11
   9   7   2   19.02   13.92
   7  -9   2    4.64   10.22
   9  -7   2    9.53   15.16
   7   9   2    3.74    6.58
   9  -7   2   13.44   16.47
   9   7  -2    0.49   10.01
  -7   9  -2   -0.66    6.98
   9   7  -2    9.81   14.65
   7  -9  -2   14.61   14.81
   7   9  -2    2.68   15.26
   9  -7  -2    4.18   17.17
   9   7  -2    1.02   10.04
   7  -9   3  753.22  109.70
   9   7   3  752.66  107.40
   7  -9   3  738.14   85.30
  -7   9   3  818.45   84.16
   9  -7   3  796.70  119.58
   7   9   3  763.34  106.85
   9  -7   3  774.63  110.29
  -7   9   3  780.21   92.93
   9   7   3  782.63  106.99
   7  -9  -3  844.63  126.47
   9   7  -3  742.19  112.50
   9   7  -3  719.55   78.93
   9   7  -3  742.04   81.73
   7   9  -3  750.98  120.22
  -7  -9  -3  856.92   90.98
   9  -7  -3  793.26  141.44
   7  -9   4    4.75   12.87
  -7   9   4   17.68   19.54
   9   7   4   11.66   15.33
   7  -9   4   13.47   12.36
   7  -9   4   -0.55   14.47
  -9   7   4    9.76   15.36
   9  -7   4    4.81   12.37
   7   9   4   15.06   14.64
   9  -7   4    3.08   15.84
   9  -7   4    7.77   10.53
   9   7  -4    6.34   11.97
   7  -9  -4   14.85   20.58
   9   7  -4    1.80   14.58
   9   7  -4    8.27    9.13
   7   9  -4    6.99   18.59
  -7  -9  -4   16.22   14.18
   9  -7  -4    0.82   22.83
   7  -9   5  168.67   35.01
  -7   9   5  165.80   70.50
   9   7   5  269.07   48.15
   7  -9   5  215.94   42.78
   7  -9   5  214.87   53.56
  -9   7   5  175.18   80.74
   7   9   5  186.48   58.38
   9  -7   5  314.48   51.47
   9  -7   5  185.84   52.25
   7  -9  -5  187.55   88.23
  -9  -7  -5  165.29   65.42
   9  -7  -5  179.16   80.99
   7   9  -5   90.25   66.96
  -7  -9  -5  212.34   56.47
   9   8   0 1160.80  119.99
   9   8   0 1854.52  116.78
   9   8   0 1181.75  143.77
  -8   9   0 1199.59  100.97
   8  -9   0 1239.93  149.77
   8   9   0 1162.14   99.14
   8   9   0 1090.17   98.28
   8   9   0 1001.59  101.15
   9  -8   0 1212.14  168.36
   8   9   0 1223.90  183.57
   8   9   1   31.21   12.77
   8  -9   1   20.85   17.71
  -8   9   1   21.39   11.77
   8  -9   1   33.63   16.39
   9   8   1   -9.34   17.94
   9  -8   1   44.59   20.09
   9  -8   1   35.52   18.33
   8   9   1   24.25   20.43
   9   8   1    8.39   16.00
  -8   9  -1  -11.84   10.88
   8   9  -1   25.17   19.73
   9   8  -1   31.85   21.51
   9   8  -1   28.12   13.18
   9   8  -1   20.53   10.40
   8  -9  -1   23.38   20.00
   8   9  -1   11.08    9.00
   8   9  -1   12.06    8.38
   9  -8  -1   45.18   21.66
  -8   9   2  280.62   37.53
   8  -9   2  281.36   55.69
   9   8   2  302.67   50.56
   9   8   2  233.50   52.15
   8  -9   2  286.07   51.99
   9  -8   2  318.47   64.21
   8   9   2  414.02   34.17
   9  -8   2  289.01   57.90
   9   8  -2  203.35   38.46
   9   8  -2  270.49   40.22
   9   8  -2  263.80   59.48
   8  -9  -2  339.83   68.53
   8   9  -2  255.45   67.31
   9  -8  -2  256.70   76.16
   9   8   3  522.36   77.64
  -8   9   3  616.29   53.28
   8  -9   3  623.47   79.52
   9  -8   3  581.14   95.56
   8   9   3  398.15   55.86
   9  -8   3  572.29  106.37
   8  -9   3  576.15  100.79
   9   8  -3  549.76   86.98
   8  -9  -3  626.90  114.32
   8   9  -3  597.50  119.75
   9  -8  -3  665.42  119.67
   9  -8   4   14.77   22.67
   8  -9   4   10.16   23.85
   9   8   4   51.66   16.36
   8  -9   4   12.03   22.57
  -9   8   4   -3.52   21.00
   8   9   4   40.04   21.48
   9  -8   4   21.60   20.85
   9  -8   4   -7.34   15.92
  -8   9   4   53.73   19.71
   8  -9  -4   38.60   28.79
   9   8  -4   19.36   21.30
   9  -8  -4   11.36   30.88
   8   9  -4   30.09   24.02
  -8  -9  -4   25.76   20.39
   9   9   0   12.95   11.89
   9   9   0    8.90    9.68
   9  -9   0    4.70   21.86
   9   9   1    4.14   10.36
   9  -9   1   -0.81   13.18
   9  -9   1    0.22   12.13
   9  -9  -1    4.08   14.65
   9   9   2  226.06   48.48
   9  -9   2  229.45   57.05
   9  -9   2  272.01   52.59
   9  -9  -2  262.52   70.27
   9   9  -2  215.46   61.49
   9  -9   3   10.39   14.72
   9   9   3   13.27   11.34
   9  -9   3   -3.18   13.63
   9   9  -3   -7.61   15.27
   9  -9  -3    0.38   19.46
   0  10   0 2017.90  217.51
  10   0   0 2024.23  264.98
  10   0   0 2085.92  224.51
   0  10   1 8543.17  447.14
  10   0   1 8574.08  781.15
   0  10   1 9001.22  828.81
   0  10  -1 8858.99  786.64
  10   0  -1 8853.66  784.36
   0 -10  -1 8923.74  441.58
   0  10   2  161.32   23.85
  10   0   2  175.13   50.98
   0 -10  -2  164.90   23.78
   0 -10  -2  170.19   28.99
  10   0  -2  215.29   49.98
   0  10  -2  200.63   48.18
   0  10   3 1058.07  113.85
  10   0   3 1017.87  154.37
   0 -10  -3 1107.27   99.07
   0 -10  -3 1129.29  100.71
  10   0  -3 1135.70  149.58
   0  10  -3 1130.63  158.90
  10   0   4  624.10  116.63
   0  10   4  530.86   92.18
   0 -10   4  589.12  116.04
   0  10  -4  550.37  110.55
   0 -10  -4  595.67   93.84
  10   0  -4  615.05  108.21
   0 -10  -4  590.21   77.51
  10   0   5  270.47   68.00
   0  10   5  336.49   56.30
   0 -10   5  352.56   90.46
 -10   0   5   -5.27   45.64
   0 -10  -5  331.77   56.14
   0  10  -5  231.79   56.79
  10   0  -5  392.00   71.16
  10   0   6   18.47   24.76
   0 -10   6   15.60   23.99
   0  10   6   19.53   19.41
  10   0   6  -10.65   10.71
 -10   0   6   13.79   14.80
  10   0  -6   25.19   22.57
   0 -10  -6    9.22   18.37
  10   1   0   -2.30   12.87
   1 -10   0    0.21    3.91
  10   1   0    8.69   12.18
  -1  10   0   13.01   14.52
  10  -1   0   10.27   13.68
  10  -1   0    1.30   13.35
   1  10   0    1.59   12.76
  -1  10   1  684.85   56.95
  10   1   1  679.73   37.95
  10   1   1  651.93  104.36
  -1  10   1  721.13  103.28
   1  10   1  716.25  111.97
  10  -1   1  720.50  115.55
   1  10   1  673.70   44.73
  10  -1   1  728.50   90.22
  -1  10  -1  676.57  106.11
   1 -10  -1  986.12   44.56
  10   1  -1  686.40  105.28
   1  10  -1  753.96  111.79
  -1 -10  -1  669.20   47.65
  10  -1  -1  705.14  135.24
  -1  10   2  215.99   37.19
  10   1   2  198.58   60.13
   1  10   2  225.37   32.81
  10  -1   2  227.26   18.98
  10  -1   2  282.16   64.22
   1 -10  -2  324.98   23.41
  10   1  -2  234.34   56.14
  -1  10  -2  264.11   58.50
  -1 -10  -2  207.09   29.40
   1  10  -2  214.85   63.85
  10  -1  -2  216.13   62.69
  -1  10   3  205.69   43.49
  10   1   3  176.04   59.41
  10   1   3  207.61   58.67
   1  10   3  183.23   34.22
  10  -1   3  198.61   59.47
  10  -1   3  196.80   27.74
  -1  10  -3  186.72   56.19
   1 -10  -3  288.48   33.83
  10   1  -3  212.16   52.36
  -1 -10  -3  206.73   32.50
  10  -1  -3  202.47   60.87
   1  10  -3  235.68   61.28
  10   1   4  103.85   42.59
  -1  10   4   81.58   28.40
   1 -10   4   76.76   40.30
   1  10   4   77.24   33.55
  10  -1   4   75.86   41.91
  10  -1   4   38.26   20.91
  -1  10  -4  118.07   40.66
   1 -10  -4   80.86   31.55
  10   1  -4  128.63   37.60
  -1 -10  -4   82.60   25.85
   1  10  -4  135.38   41.11
  10  -1  -4  110.65   42.38
  10   1   5  149.38   41.29
  -1  10   5  126.48   30.64
 -10  -1   5    9.69   20.19
   1 -10   5  120.75   39.95
  10  -1   5  152.58   44.44
  -1 -10   5   91.82   42.65
   1  10   5  107.58   30.76
  10  -1   5    4.80   23.32
 -10   1   5    8.53   27.26
  -1  10  -5   14.43   28.60
   1 -10  -5  103.52   31.77
  10   1  -5  135.89   37.34
  10  -1  -5  117.17   41.33
   1  10  -5   23.12   41.74
  -1 -10  -5   80.48   28.93
  10   1   6   65.25   41.00
 -10   1   6   74.15   36.64
 -10  -1   6    3.57   16.88
  -1  10   6   81.42   31.63
   1 -10   6   66.87   38.14
 -10  -1   6    3.90   22.82
  10  -1   6   79.39   38.18
  -1 -10   6   63.08   41.14
  10  -1   6   31.57   24.02
   1  10   6   61.66   31.68
  10  -1  -6   77.02   38.86
  -1 -10  -6   61.30   26.36
  10   1  -6   90.05   34.19
   1 -10  -6    5.96   30.89
   1 -10  -6   67.23   31.64
  10  -2   0 9280.52  852.03
   2  10   0 8989.75  827.24
  10  -2   0 9016.57  830.85
  10   2   0 8868.90  409.30
   2 -10   0 8685.24  445.50
  10   2   0 9307.51  782.99
  -2  10   0 9092.50  741.92
  10   2   0 9018.87  809.97
  10  -2   1  576.73  105.05
  10  -2   1  643.74  109.87
   2  10   1  583.78   99.81
  -2  10   1  590.03   48.89
  -2  10   1  597.55   83.54
   2 -10   1  562.43   30.13
  10   2   1  577.20   94.98
   2 -10   1  666.75   33.79
  10   2   1  610.54   44.80
   2  10   1  588.75   37.54
   2  10  -1  635.02  103.48
  -2 -10  -1  593.15   37.28
  -2  10  -1  644.98   88.47
   2 -10  -1  557.57   55.46
  10   2  -1  650.56   90.04
  10   2  -1  570.04   32.93
  10   2  -1  614.48   88.06
  10  -2  -1  582.17  106.25
  -2  10   2  334.96   52.56
  10   2   2  334.36   73.18
  10  -2   2  351.39   77.05
   2  10   2  374.50   42.98
  10  -2  -2  387.06   80.91
  -2 -10  -2  346.14   39.89
   2 -10  -2  348.30   44.69
  10   2  -2  380.65   67.25
  -2  10  -2  369.16   86.44
   2  10  -2  398.08   79.79
  -2  10   3  808.14   88.59
   2  10   3  796.54   76.96
  10   2   3  817.21  127.22
  10  -2   3  774.59   64.22
  10  -2   3  814.38  129.05
  10  -2  -3  828.29  137.18
   2  10  -3  846.50  141.01
   2 -10  -3  827.76   88.88
  10   2  -3  837.68  111.54
  -2  10  -3  828.17  118.44
  -2 -10  -3  802.29   90.09
  10  -2   4  669.15  121.58
  10  -2   4  671.30   72.50
  -2  10   4  681.49   92.90
   2  10   4  667.50  101.66
  10   2   4 1264.07  120.11
   2 -10   4  705.82  118.64
   2  10  -4  658.68  128.88
  10  -2  -4  734.16  132.44
  -2 -10  -4  681.57   84.33
  -2  10  -4  683.40  116.63
   2 -10  -4  517.06   78.48
  10   2  -4  740.58  107.69
  -2 -10   5  268.22   73.96
  10  -2   5  209.08   39.37
 -10   2   5  207.16   52.37
  10  -2   5  390.92   63.94
  -2  10   5  241.35   56.40
  10   2   5  251.68   72.30
 -10  -2   5  121.67   34.07
   2 -10   5  241.32   67.63
   2  10   5  239.76   53.17
   2  10  -5  144.71   75.45
  10  -2  -5  241.96   75.49
   2 -10  -5  390.57   52.10
  -2 -10  -5  364.36   52.71
  -2  10  -5  -15.05   46.63
  10   2  -5  250.40   75.79
  -2 -10   6   30.55   34.42
 -10   2   6   56.81   33.31
   2  10   6   29.93   26.40
  10  -2   6   40.31   31.98
  10   2   6   36.33   35.96
  10   2   6   15.29   35.21
  -2  10   6   37.39   27.48
 -10  -2   6    9.48   19.81
   2 -10   6   38.04   31.92
  10  -2   6   52.96   20.52
  -2 -10  -6   27.65   26.33
  10   2  -6   31.95   27.54
   2 -10  -6  -14.79   24.92
  10  -2  -6   37.38   34.83
   3 -10   0  416.84   34.53
  10   3   0  388.81   63.23
  -3  10   0  364.68   70.11
  10   3   0  307.41   28.37
  10   3   0  360.47   60.05
  10  -3   0  354.22   77.98
   3  10   0  377.13   76.17
  -3  10   1 2653.47  269.62
  10   3   1 2788.82  270.18
   3 -10   1 2793.62  145.51
  10   3   1 2706.83  172.44
   3 -10   1 2672.50  151.67
  10  -3   1 2665.88  306.60
  10  -3   1 2720.18  293.78
   3  10   1 2747.38  302.36
   3  10   1 2656.67  127.95
   3 -10  -1 2727.00  197.73
  10   3  -1 2765.88  261.56
  10   3  -1 2679.42  150.15
  10   3  -1 2654.32  250.47
  -3  10  -1 2783.56  262.43
  -3 -10  -1 2684.68  124.63
   3  10  -1 2781.88  300.86
  10  -3  -1 2788.35  313.26
   3 -10   2  477.93   31.46
  -3  10   2  477.20   66.57
  10   3   2  505.69   80.60
   3 -10   2  491.06   34.47
  -3  10   2  518.49   71.37
  10  -3   2  471.01   87.06
   3  10   2  488.89   49.14
  -3  10  -2  505.90   76.64
   3 -10  -2  494.54   66.23
  10   3  -2  511.82   73.28
  10   3  -2  367.88   35.58
   3  10  -2  535.39   96.82
  10  -3  -2  484.79   94.65
  -3 -10  -2  492.19   41.12
  -3  10   3  306.77   50.50
   3 -10   3  366.33   24.65
   3 -10   3  239.26   28.42
  10   3   3  313.45   72.56
   3 -10   3  323.21   28.84
  10  -3   3  388.48   89.31
  10  -3   3  334.41   33.19
   3  10   3  349.08   52.14
   3 -10  -3  343.01   62.83
  10   3  -3  336.39   60.74
  -3  10  -3  336.31   64.16
  10  -3  -3  362.78   81.46
  -3 -10  -3  348.65   49.71
   3  10  -3  327.79   83.22
  -3  10   4  171.48   42.99
  10   3   4  182.76   50.53
   3 -10   4  189.43   50.87
  10  -3   4  161.66   53.95
  10  -3   4   -3.41   33.37
   3  10   4  195.00   36.99
   3 -10  -4  211.22   42.63
  -3  10  -4   21.59   49.46
  10   3  -4  213.02   43.53
   3  10  -4  228.49   69.88
  -3 -10  -4  198.88   34.70
  -3 -10  -4  185.95   42.78
  10  -3  -4  204.88   61.06
  -3  10   5   76.57   35.05
  10   3   5   72.37   44.66
   3 -10   5   51.13   38.77
 -10   3   5   93.29   31.39
  10  -3   5   35.55   27.77
  10  -3   5  156.32   36.61
   3  10   5   86.51   31.54
  -3 -10   5   76.60   44.19
   3 -10  -5   45.64   24.34
  10   3  -5   89.11   33.33
   3  10  -5   17.83   44.11
  -3 -10  -5   73.32   36.10
  10  -3  -5   84.12   57.70
   4  10   0  341.27   74.14
  10  -4   0  349.79   73.11
  -4  10   0  323.22   51.81
  10   4   0  337.04   57.47
  10   4   0  329.80   40.02
  10   4   0  352.07   55.88
   4 -10   0  315.61   45.60
   4  10   1  803.40   56.25
   4  10   1  805.21  127.40
  -4  10   1  809.67   92.50
   4 -10   1  812.87   70.50
  10  -4   1  839.68  126.54
  10   4   1  762.01  101.35
   4 -10   1  815.17   66.23
  10   4   1  745.53   76.08
  10  -4   1  884.23  123.11
   4  10  -1  793.62  126.57
  10  -4  -1  795.24  133.83
   4 -10  -1  782.87   79.01
  10   4  -1  820.01   98.04
  10   4  -1  780.32  108.40
  10   4  -1  761.43   71.43
  -4  10  -1  790.53   99.49
  10  -4   2  263.21   60.96
  -4  10   2  235.21   42.77
   4 -10   2  245.28   30.69
  10   4   2  286.37   67.11
   4 -10   2  248.43   30.13
  -4  10   2  259.12   55.30
   4  10   2  240.56   35.35
  10  -4   2  244.64   48.70
  10  -4  -2  250.21   67.97
   4  10  -2  283.80   66.92
  -4 -10  -2  265.21   33.58
   4 -10  -2  262.17   42.41
  -4  10  -2  256.95   50.94
  10   4  -2  232.70   47.92
  10   4  -2  231.62   28.22
  10   4  -2  232.78   45.38
  10  -4   3  448.69   42.12
  -4  10   3  487.42   73.23
   4 -10   3  447.90   39.64
  10   4   3 1010.14   97.33
   4  10   3  406.94   68.30
  10  -4   3  554.30   92.74
   4 -10   3  450.15   46.92
  -4 -10  -3  511.34   66.63
   4  10  -3  482.68  104.13
  -4  10  -3  487.97   81.82
   4 -10  -3  492.41   73.70
  10   4  -3  511.28   72.74
  10  -4  -3  509.83  108.90
  10  -4   4  246.93   39.66
  -4  10   4  278.21   56.36
   4  10   4  293.61   46.73
   4 -10   4  253.87   33.52
   4 -10   4  246.97   28.89
  10   4   4  244.59   67.43
   4 -10   4  271.60   63.30
  10  -4   4  256.05   66.00
  10  -4   4  256.93   66.55
   4  10  -4  253.07   71.18
  10  -4  -4  263.37   81.32
  -4 -10  -4  269.65   56.40
   4 -10  -4  270.91   56.95
  -4  10  -4  133.53   45.80
  10   4  -4  270.45   51.47
   4  10   5  509.73  107.20
  10  -4   5  329.27   80.37
  -4  10   5  519.57   98.64
  10   4   5  492.38  119.78
  10   4   5  476.00  120.10
   4 -10   5  483.90  107.75
 -10   4   5  557.69   95.78
  10  -4   5  896.37  103.62
  10  -4  -5  554.65  132.84
   4 -10  -5  570.96  106.24
  10   4  -5  530.15   87.43
   4  10  -5  451.56  124.01
  -4 -10  -5  515.32   84.92
  10   5   0  242.34   43.39
  -5  10   0  219.14   40.33
  10   5   0  231.03   32.36
  10   5   0  211.85   42.95
   5 -10   0  231.46   42.51
  10  -5   0  241.08   60.16
   5  10   0  231.06   58.91
  10   5   1  223.94   58.19
   5 -10   1  263.77   41.09
   5 -10   1  269.05   31.84
  10   5   1  244.60   36.53
  -5  10   1  236.93   41.18
   5  10   1  222.92   25.98
  10  -5   1  267.49   63.95
  10  -5   1  240.11   61.05
   5  10   1  246.22   77.85
  10   5  -1  251.09   43.49
  10   5  -1  248.85   41.34
  -5  10  -1  265.94   45.91
  10   5  -1  259.71   50.29
   5 -10  -1  243.60   51.54
   5  10  -1  273.36   65.84
  10  -5  -1  272.61   66.15
   5 -10   2  608.77   57.33
  10   5   2  560.28   92.65
  -5  10   2  589.37   71.31
   5 -10   2  658.92   55.29
   5  10   2  596.41   63.97
  10  -5   2  599.13  111.99
  10  -5   2  559.28   99.25
   5 -10  -2  645.63   81.92
  10   5  -2  575.49   57.64
  10   5  -2  606.05   88.96
  -5  10  -2  592.79   94.68
  10   5  -2  577.35   72.91
   5  10  -2  566.59  115.91
  10  -5  -2  587.68  118.43
  -5 -10  -2  610.83   61.69
   5 -10   3   18.76   13.36
  -5  10   3   33.80   18.11
  10   5   3   40.36   18.72
   5 -10   3   25.55   12.93
   5  10   3   35.87   13.55
  10  -5   3    9.97   16.83
  10  -5   3   34.07   21.81
  10  -5   3   -1.28    9.91
   5 -10  -3   35.72   18.51
  -5  10  -3    1.59   18.08
  10   5  -3   36.80   18.87
  10   5  -3   -6.63   12.72
   5  10  -3   27.09   24.98
  10  -5  -3   43.46   26.58
  -5 -10  -3   33.08   12.82
  -5  10   4   80.76   29.80
   5 -10   4   42.83   20.07
   5 -10   4   41.68   15.30
  10   5   4   -1.03   33.37
   5 -10   4    3.45   29.68
   5  10   4   70.82   23.63
  10  -5   4   45.03   15.82
  10  -5   4   31.04   32.32
  10  -5   4   75.82   32.62
  10   5  -4   71.27   23.33
   5 -10  -4   56.67   30.11
   5  10  -4  109.39   43.94
  -5 -10  -4   83.33   23.75
  10  -5  -4   98.78   41.43
  -5  10   5  494.97  109.47
  10   5   5  567.92  124.44
   5 -10   5  497.65  128.91
 -10   5   5  557.66  105.42
   5  10   5  566.26  113.84
  10  -5   5  425.52   82.51
  10  -5   5 1004.47  121.90
  10   5  -5  553.24  102.05
   5 -10  -5  519.33  135.36
   5  10  -5  395.47  130.72
  -5 -10  -5  554.14   93.00
  10  -5  -5  567.85  146.41
  10   6   0   -4.07    7.96
  10   6   0    5.17    8.42
   6 -10   0    5.02   10.82
  -6  10   0   -1.48    8.16
  10   6   0    2.83    9.00
  10  -6   0    1.64   14.08
   6  10   0   -1.24   13.24
  10   6   1  239.28   45.97
  -6  10   1  244.97   38.37
   6 -10   1  236.56   38.59
   6 -10   1  246.78   36.70
  10   6   1  211.28   40.55
   6  10   1  243.55   27.18
  10  -6   1  275.22   63.78
  10  -6   1  248.52   59.21
   6  10   1  249.96   65.91
  10   6  -1  230.29   48.42
  -6  10  -1  235.88   50.52
  10   6  -1  238.33   48.58
  10   6  -1  212.04   48.61
   6 -10  -1  266.33   46.75
   6  10  -1  238.65   63.83
  10  -6  -1  201.18   67.07
   6 -10   2  883.38  105.51
  10   6   2 1603.53  116.69
   6 -10   2  955.80   99.86
  -6  10   2  908.85   93.92
   6  10   2  838.29   89.58
  10  -6   2  930.58  145.78
  10  -6   2  891.37  131.74
   6 -10  -2  897.16  118.49
  -6  10  -2  831.58  125.80
  10   6  -2  870.78  109.97
  10   6  -2  886.16   95.56
  10   6  -2  877.85   91.31
   6  10  -2  891.51  154.75
  10  -6  -2  947.79  156.32
  -6  10   3   99.76   29.61
   6 -10   3   55.96   19.00
  10   6   3   99.72   36.77
   6 -10   3   38.78   22.23
  -6  10   3   65.78   26.48
  10  -6   3   94.64   35.52
   6  10   3   63.70   21.18
  10  -6   3   61.53   32.10
  10   6  -3   68.43   25.76
   6 -10  -3   91.59   37.28
  -6  10  -3    5.29   18.81
  10   6  -3   66.40   21.98
  10   6  -3   46.23   25.21
   6  10  -3   81.97   35.73
  10  -6  -3   84.85   41.23
  -6 -10  -3   71.01   21.12
  -6  10   4   44.28   35.06
   6 -10   4   27.82   21.26
  10   6   4   31.42   30.47
   6 -10   4   42.41   14.77
  10   6   4   57.23   29.98
   6  10   4   34.49   26.67
  10  -6   4   30.66   28.95
  10  -6   4   12.32   28.03
  10  -6   4   34.16   16.27
   6 -10  -4   52.86   35.71
  10   6  -4   44.20   24.39
   6  10  -4   54.79   31.73
  -6 -10  -4   44.91   21.02
  10  -6  -4   52.58   38.56
  -7  10   0 1194.69  106.90
  10   7   0 1159.01  134.18
  10   7   0 1130.93  121.67
  10   7   0 1084.24  130.88
   7 -10   0 1198.58  130.42
  10  -7   0 1227.81  173.72
   7  10   0 1157.63  200.27
  10   7   1 2263.55  215.95
   7 -10   1 2382.39  236.86
   7 -10   1 2364.60  203.04
  -7  10   1 2390.44  188.91
  10  -7   1 2351.92  278.61
   7  10   1 2185.64  274.73
  10  -7   1 2614.61  274.75
  10   7  -1 2227.92  188.94
  10   7  -1 2276.80  219.28
  -7  10  -1 2383.52  189.44
  10   7  -1 2103.10  190.14
   7 -10  -1 2431.82  236.21
   7  10  -1 2384.04  281.84
  10  -7  -1 2433.39  292.10
  10   7   2  291.17   53.43
  -7  10   2  311.04   40.00
   7 -10   2  300.25   48.59
   7 -10   2  343.92   55.41
   7  10   2  263.36   45.30
  10  -7   2  318.10   70.97
  10  -7   2  312.64   64.58
   7  10   2  322.39   75.70
  10   7  -2  282.74   49.82
  10   7  -2  295.62   50.49
  10   7  -2  307.64   49.74
  -7  10  -2   -0.73   48.56
   7 -10  -2  288.20   77.58
   7  10  -2  296.73   73.27
  10  -7  -2  337.44   80.20
  10   7   3  383.22   75.67
   7 -10   3  374.06   69.73
   7 -10   3  339.61   55.67
  -7  10   3  421.05   61.24
   7 -10   3  358.79   66.13
   7  10   3  410.37   58.63
  10  -7   3  429.21   85.78
   7  10   3  380.03   56.98
  10  -7   3  429.98   81.29
   7 -10  -3  406.56   85.40
  10   7  -3  374.24   62.23
  10   7  -3  369.62   52.35
  10   7  -3  380.53   49.83
   7  10  -3  420.92   90.35
  10  -7  -3  398.02  101.29
  -7  10   4  296.75   76.68
  10   7   4  299.22   73.29
   7 -10   4  526.27   52.72
  -7  10   4  309.95   47.18
   7 -10   4  280.29   60.76
  10  -7   4  297.87   55.34
   7  10   4  263.78   68.93
  10  -7   4  277.47   83.72
   7 -10  -4  285.89   79.37
  10   7  -4  280.05   44.05
  10   7  -4  266.95   50.16
  10   7  -4   58.65   40.87
   7  10  -4  289.88   79.03
  -7 -10  -4  305.80   56.84
  10  -7  -4  270.92   96.03
  10   8   0 1131.89  120.39
  10   8   0 1898.04  120.38
  -8  10   0 1130.81  116.14
   8 -10   0 1182.08  182.79
  10  -8   0 1216.14  187.57
  10  -8   0 1118.09  181.18
  10   8   1  193.26   40.56
  -8  10   1  207.34   39.06
   8 -10   1  228.59   48.58
   8 -10   1  238.81   45.48
   8  10   1  186.79   29.80
  10  -8   1  218.72   61.91
  10  -8   1  216.85   56.05
  10   8  -1  219.28   41.45
  10   8  -1  170.40   41.42
   8 -10  -1  265.32   56.11
  10  -8  -1  208.21   65.50
   8 -10   2   40.62   28.61
  10   8   2   88.97   28.38
   8 -10   2   92.90   26.67
   8  10   2   61.94   27.24
  10  -8   2   83.90   36.30
  10  -8   2   83.28   33.28
  10   8  -2  179.90   22.76
  10   8  -2   21.08   18.73
  10   8  -2   19.91   29.79
   8 -10  -2   63.93   36.57
  10  -8  -2   82.51   43.53
   8 -10   3  184.18   46.67
  10   8   3  200.57   54.43
   8 -10   3  200.42   53.20
   8  10   3  206.18   42.64
  10  -8   3  235.26   63.02
  10  -8   3  280.92   70.49
   8 -10  -3  231.41   65.95
  10   8  -3  208.31   59.38
   8  10  -3  175.43   78.49
  10  -8  -3  199.78   92.98
  10   9   0    0.17   12.17
   9 -10   0    6.08   17.05
   9 -10   0   14.45   16.02
  10  -9   0   17.16   22.77
  10  -9   0    9.34   17.53
  10   9   1  200.83   36.68
  10   9   1   39.70   44.58
   9 -10   1  184.91   49.41
   9 -10   1  175.98   56.84
  10  -9   1  188.82   55.15
  10  -9   1  216.54   62.72
  10   9   1  188.98   36.89
   9 -10  -1  196.52   68.44
  10  -9  -1  200.65   61.94
  11   0   0   -6.35   12.48
   0  11   0    6.72   12.06
  11   0   0   -1.45   12.56
  11   0   1  182.80   39.84
   0  11   1  155.93   16.88
   0  11   1  190.78   50.10
  11   0   1  199.99   52.67
  11   0  -1  179.63   65.06
   0 -11  -1  138.70   17.22
   0  11  -1  199.47   53.97
   0  11   2    7.45    7.92
  11   0   2   -5.10   15.67
  11   0   2    2.93    3.52
   0  11   2    6.37   14.46
   0 -11  -2   -3.63    7.83
   0  11  -2    1.21   15.56
  11   0  -2   11.08   15.19
   0  11   3   25.99   16.74
  11   0   3   31.84   25.38
   0  11  -3   36.87   25.79
   0 -11  -3   14.28   13.77
  11   0  -3   26.30   24.62
   0  11   4    5.28   13.80
  11   0   4  -27.27   19.62
   0 -11  -4    8.04   10.80
  11   0  -4    4.01   17.97
   0  11  -4   14.92   18.33
  11   0   5   13.00   18.40
  11   0   5    1.48    7.45
   0 -11   5    7.19   20.70
   0  11   5    0.25   14.17
   0 -11  -5   10.90   13.50
   0  11  -5   -7.37   20.20
  11   0  -5   -1.71   19.35
  -1  11   0 1471.16  176.06
  11   1   0 1471.75  186.25
  11   1   0 1418.88  182.00
  11  -1   0 1459.70  195.77
  11  -1   0 1483.70  197.80
   1  11   0 1445.46  192.70
  -1  11   1 1871.89  201.35
  11   1   1 1802.69  208.11
   1  11   1 1912.42  219.37
   1  11   1 1734.65   83.92
  11  -1   1 1937.47  238.21
  11  -1   1 1983.74  228.27
  11   1   1 1975.97  184.88
  -1  11  -1 1937.98  243.91
   1 -11  -1 1839.19  108.67
  11   1  -1 1852.95  212.84
  11   1  -1 1801.43  210.72
  11  -1  -1 1883.15  223.35
   1  11  -1 1744.90  226.17
  -1 -11  -1 1733.69   81.54
  11   1   2  685.87  123.43
  -1  11   2  631.81   71.64
  -1  11   2  678.42  113.12
  11  -1   2  646.21  151.89
   1  11   2  636.82   63.20
   1  11   2  661.23  123.25
   1 -11  -2  587.65   64.33
  11   1  -2  689.48  117.40
  -1  11  -2  697.55  121.58
   1  11  -2  692.75  127.55
  11  -1  -2  666.07  123.33
  -1 -11  -2  683.48   63.17
  -1  11   3  725.25   92.34
  11   1   3  665.86  129.07
  11   1   3  689.76  127.74
  11  -1   3  708.14  131.63
   1  11   3  663.41   82.15
  11  -1   3  639.53   55.39
   1 -11  -3  641.70   69.74
  11   1  -3  733.70  118.11
  -1 -11  -3 1089.77   79.27
  11  -1  -3  672.60  133.84
   1  11  -3  763.10  134.36
  -1  11  -3  707.86  126.40
  -1  11   4  578.20   97.59
  11   1   4  626.56  130.04
  11  -1   4  580.55   63.52
   1  11   4  591.13   94.05
  11  -1   4  576.15  128.47
   1 -11  -4  596.24   83.77
  11   1  -4  641.92  137.85
  11  -1  -4  651.89  127.58
  -1 -11  -4  560.71   82.07
   1  11  -4  614.63  127.95
  -1  11  -4  612.86  118.57
  11   1   5  836.31  153.04
  -1  11   5  866.41  123.07
   1 -11   5  884.17  172.97
  11  -1   5 1349.44  160.43
  11  -1   5  402.93   97.76
   1  11   5  898.28  118.31
   1 -11  -5  849.78  124.50
   1 -11  -5  862.68  126.01
  -1  11  -5  716.90  138.00
  11   1  -5  982.84  156.65
  11  -1  -5  970.95  172.30
   1  11  -5  695.78  184.10
  -1 -11  -5  810.61  124.23
   2 -11   0  901.71   53.54
  11   2   0  940.92  153.49
  -2  11   0  886.88  120.80
  11   2   0  848.06   40.65
  11   2   0  945.56  124.67
  11  -2   0  936.38  144.64
  11  -2   0  937.87  146.29
   2  11   0  945.37  143.50
  -2  11   1 3252.00  317.67
  11   2   1 3275.53  347.21
   2  11   1 3273.88  365.69
  11  -2   1 3298.51  372.12
  11  -2   1 3275.31  371.12
   2  11   1 3101.94  137.38
  11   2   1 3138.38  162.18
   2 -11  -1 3375.93  208.18
  -2  11  -1 3409.29  326.05
  11   2  -1 3352.58  330.39
  11   2  -1 3316.45  325.62
  -2 -11  -1 2978.53  123.12
  11  -2  -1 3422.26  378.69
   2  11  -1 3380.62  374.14
  11   2   2  130.01   45.98
  -2  11   2  161.63   40.07
  11  -2   2  184.48   49.41
  11  -2   2    6.14   36.97
   2  11   2  139.72   22.89
  -2  11   2  148.49   30.19
   2 -11  -2  104.36   17.66
  11   2  -2  166.94   42.41
  -2  11  -2  133.50   45.55
   2  11  -2  132.86   53.08
  -2 -11  -2  152.57   22.29
  11  -2  -2  158.87   51.52
  -2  11   3  119.75   34.88
  11   2   3   75.75   47.96
  11  -2   3  110.21   49.34
   2  11   3  112.29   24.65
   2 -11  -3   88.34   25.09
  11   2  -3  118.16   40.57
  -2  11  -3  159.13   43.21
   2  11  -3  156.16   51.65
  11  -2  -3  120.00   50.53
  -2 -11  -3   96.14   29.19
  -2  11   4   64.26   35.68
  11   2   4  168.75   39.35
  11  -2   4   71.01   43.30
   2  11   4   84.35   32.19
  11  -2   4    6.61   21.51
   2 -11  -4  160.22   26.69
  11   2  -4   87.82   37.43
   2  11  -4  125.33   44.44
  11  -2  -4   89.49   46.65
  -2 -11  -4   50.24   25.86
  -2  11  -4   96.94   39.88
   2  11   5   71.50   24.69
  11   2   5   96.92   35.51
  -2  11   5   42.98   26.38
   2 -11   5   34.94   34.97
  11  -2   5  111.65   32.41
  11  -2   5   -0.48   16.32
  -2 -11  -5   51.55   29.56
  11  -2  -5   59.49   38.35
   2  11  -5   54.64   38.58
  -2  11  -5    5.03   24.19
  11   2  -5   46.62   30.62
   2 -11  -5   29.73   23.88
  11   3   0   51.39   27.67
  11   3   0   23.13   10.75
  -3  11   0   54.13   20.96
  11   3   0   34.46   26.36
   3 -11   0   26.39   12.22
  11  -3   0   43.93   27.91
   3  11   0   45.71   27.87
  11  -3   0   12.77   27.00
   3 -11   1  675.19   47.36
  -3  11   1  714.26   96.34
  11   3   1  764.63  110.23
  11   3   1  611.35   58.22
   3 -11   1  741.35   45.30
   3  11   1  689.67   35.79
  11  -3   1  675.47  127.14
  11  -3   1  685.46  126.50
   3  11   1  699.82  131.16
   3 -11  -1  706.65   73.44
  11   3  -1  647.19   47.41
  11   3  -1  699.51  102.21
  11   3  -1  716.11   97.78
  -3  11  -1  711.29  125.04
   3  11  -1  721.82  129.91
  11  -3  -1  701.45  131.59
  11   3   2  917.39  141.97
  -3  11   2  965.32  125.58
  -3  11   2  941.96   93.95
  11  -3   2 1008.39  126.74
   3  11   2  947.75   67.97
  11  -3   2 1014.60  154.06
   3 -11  -2  947.42  105.60
  -3  11  -2  961.13  136.66
  11   3  -2 1008.61  130.24
  11   3  -2  947.31  125.22
   3  11  -2  974.61  170.71
  11  -3  -2  956.46  168.21
  -3 -11  -2 1019.42   77.27
  11   3   3   97.09   40.70
  -3  11   3   68.05   32.72
   3  11   3   85.37   21.30
  11  -3   3   74.43   40.39
   3 -11  -3   78.39   27.85
  11   3  -3   62.57   33.59
  -3  11  -3  106.65   36.09
   3  11  -3   70.58   46.40
  -3 -11  -3   78.46   25.55
  11  -3  -3   99.90   46.90
  -3  11   4   63.66   34.34
  11   3   4   75.39   36.00
  11  -3   4   47.92   48.28
   3  11   4   76.08   29.41
  -3  11  -4   17.97   36.93
   3 -11  -4   65.55   29.08
  11   3  -4   63.45   32.34
   3  11  -4   85.17   41.95
  -3 -11  -4   66.52   28.63
  11  -3  -4   83.91   45.28
  -3  11   5  100.48   42.07
  11   3   5  143.35   55.00
   3 -11   5   31.82   51.94
   3  11   5  111.42   37.41
  11  -3   5  247.76   54.38
  11  -3   5  -29.03   32.71
   3 -11  -5  170.01   30.40
  11   3  -5  125.13   54.00
  -3 -11  -5  131.07   35.81
  -3 -11  -5  125.08   35.45
  11  -3  -5  123.34   61.54
   3  11  -5  116.91   58.84
  -4  11   0   15.48   14.43
  11   4   0    1.85   19.04
  11   4   0   10.66    9.86
  11   4   0   -6.66   15.29
  11  -4   0    2.74   19.55
  11  -4   0   16.43   19.95
   4  11   0   21.72   20.51
   4 -11   0   13.37   11.04
  -4  11   1  277.05   54.29
  11   4   1  288.80   62.22
  11   4   1  290.13   40.25
   4 -11   1  286.29   33.66
   4 -11   1  294.96   37.67
   4  11   1  346.36   78.08
  11  -4   1  327.13   79.53
  11  -4   1  323.34   73.93
   4 -11  -1  336.60   42.37
  11   4  -1  307.81   57.89
  11   4  -1  282.42   36.48
  -4  11  -1  320.67   60.59
  11   4  -1  289.93   55.45
   4  11  -1  324.85   77.83
  11  -4  -1  296.25   80.57
   4 -11   2   13.73    9.00
  -4  11   2    0.90   10.26
  11   4   2   23.36   25.55
   4 -11   2   15.47    9.03
  -4  11   2   35.28   16.93
   4 -11   2    9.09    9.87
  11  -4   2   35.47   25.19
  11  -4   2   38.86   23.19
   4  11   2   28.04   11.29
   4  11   2   36.18   26.41
  -4  11  -2   36.13   19.32
  11   4  -2   26.15   18.14
  11   4  -2   37.95   21.11
  11   4  -2   -6.83    9.16
   4 -11  -2   33.75   14.31
   4  11  -2   27.42   26.15
  11  -4  -2   38.04   25.88
  -4 -11  -2   38.23   10.71
  -4  11   3  285.47   60.78
  11   4   3  362.21   71.67
  -4  11   3  326.05   56.28
  11  -4   3   -2.29   54.79
  11  -4   3  312.77   72.73
   4  11   3  271.93   48.26
  -4  11  -3  278.45   62.52
   4 -11  -3  281.34   52.37
   4 -11  -3  260.61   50.34
  11   4  -3  285.91   56.13
   4  11  -3  297.76   83.27
  11  -4  -3  247.52   84.63
  -4 -11  -3  286.25   38.56
  -4  11   4    4.76   17.45
  11   4   4   10.01   18.33
  11  -4   4   -2.18   18.08
  11  -4   4   17.82   17.95
   4  11   4    2.28   14.31
   4 -11  -4    4.44   14.22
  -4  11  -4   -2.65   11.32
  11   4  -4   -7.56   13.99
   4  11  -4   20.55   19.71
  11  -4  -4   14.46   21.50
  -4 -11  -4    4.53   11.02
  11   5   0   18.32   15.67
  11   5   0    8.98    8.30
  11   5   0    8.46   12.67
  -5  11   0    3.37   11.98
   5 -11   0   -5.29   11.57
  11  -5   0    3.00   18.22
   5  11   0   10.42   17.78
  11  -5   0  -11.14   17.59
  -5  11   1  123.25   38.12
  11   5   1   -0.51   26.82
  11   5   1   54.86   43.66
  11   5   1  150.52   29.11
   5 -11   1  141.30   25.14
   5 -11   1  140.07   27.26
  11  -5   1  147.98   49.27
   5  11   1  129.87   48.43
  11  -5   1  129.50   44.84
  -5  11  -1  148.69   35.10
   5 -11  -1  130.06   28.39
  11   5  -1  118.07   40.94
  11   5  -1  140.28   31.58
  11   5  -1   42.12   27.62
   5  11  -1  166.03   49.04
  11  -5  -1  155.29   51.45
  11   5   2  -11.09   16.49
  -5  11   2   11.73   12.75
   5 -11   2    3.89    9.39
   5 -11   2    1.03   10.32
  11  -5   2    9.69   19.65
  11  -5   2   10.89   17.99
   5  11   2    5.28    7.66
   5  11   2    7.52   20.95
   5 -11  -2   16.42   13.22
  11   5  -2    8.01    8.67
  11   5  -2   14.92   16.37
  -5  11  -2   19.91   17.18
  11   5  -2   -5.55   15.71
   5  11  -2   23.66   20.79
  11  -5  -2    8.37   21.37
  11   5   3 1486.50  228.35
  -5  11   3 1677.19  197.35
  -5  11   3 1626.85  185.02
   5  11   3 1552.59  158.24
  11  -5   3 1703.50  196.62
  11  -5   3 1619.27  229.69
  -5  11  -3 1600.26  197.51
   5 -11  -3 1778.52  188.79
  11   5  -3 1604.79  201.70
  11   5  -3 1531.86  168.57
   5  11  -3 1611.79  257.35
  11  -5  -3 1682.49  269.12
  -5 -11  -3 1640.17  156.92
  -5  11   4  397.89   82.39
  11   5   4  436.18   96.41
   5  11   4  422.78   78.82
  11  -5   4  425.03   97.53
  11  -5   4  384.42   97.43
   5 -11  -4  415.86   84.87
  11   5  -4  401.62   85.30
   5 -11  -4  376.75   82.83
   5  11  -4  390.44  108.75
  -5 -11  -4  387.76   62.87
  11  -5  -4  434.36  118.93
  11   6   0  161.40   40.96
  11   6   0  156.33   31.93
  -6  11   0  167.13   38.54
  11   6   0  140.02   38.37
   6 -11   0  196.64   43.10
  -6  11   0  173.48   37.36
  11  -6   0  189.77   59.14
   6  11   0  190.49   58.09
  11  -6   0  143.54   56.66
  -6  11   1  829.78  107.02
  11   6   1  437.72   77.37
  11   6   1  773.52  104.24
  11   6   1  778.45   84.26
   6 -11   1  846.16   96.54
   6 -11   1  846.72   90.18
  11  -6   1  839.25  139.30
   6  11   1  780.56  139.67
  11  -6   1  821.71  132.84
  -6  11  -1  821.93  115.34
  11   6  -1  811.70   94.78
  11   6  -1  794.71   95.10
  11   6  -1  753.71   83.62
   6 -11  -1  812.78   98.24
   6  11  -1  833.73  142.49
  11  -6  -1  846.82  145.71
  -6  11   2   86.70   37.38
  11   6   2  239.95   36.78
   6 -11   2  128.14   25.67
   6 -11   2  101.46   29.60
  11  -6   2   87.53   52.60
  11  -6   2  120.28   46.51
   6  11   2   57.08   54.15
  -6  11  -2   98.27   35.31
   6 -11  -2  104.06   36.92
  11   6  -2  105.16   32.34
  11   6  -2  117.12   32.44
  11   6  -2  117.74   36.83
   6  11  -2   89.66   53.69
  11  -6  -2  142.63   55.96
  -6  11   3   -6.30   28.44
  11   6   3  185.61   43.75
   6 -11   3  187.40   31.25
  -6  11   3  200.97   32.01
   6  11   3   -0.73   28.60
  11  -6   3  133.40   53.13
  11  -6   3  239.63   49.18
  11   6  -3  190.37   33.24
  11   6  -3  184.44   31.44
  -6  11  -3  -24.09   29.92
  11   6  -3   -8.05   28.39
   6 -11  -3  193.19   41.18
  11  -6  -3  209.88   59.84
   6  11  -3  201.50   55.29
  -6 -11  -3  190.66   33.90
  -7  11   0 1360.54  134.29
  11   7   0 1355.33  146.30
  11   7   0 1253.19  167.30
   7 -11   0 1445.63  148.31
  11  -7   0 1464.22  217.97
  11  -7   0 1389.63  204.57
  11   7   1   60.14   18.34
  11   7   1   49.98   25.29
   7 -11   1   58.50   22.49
   7 -11   1   47.72   25.39
  -7  11   1   44.30   25.76
  11  -7   1   61.73   35.95
  11  -7   1   73.49   33.58
  11   7  -1   43.46   21.77
  11   7  -1   42.80   21.71
   7 -11  -1   72.69   26.86
  -7  11  -1   45.93   26.77
  11  -7  -1   68.88   37.48
  -7  11   2  236.53   45.77
  11   7   2  214.28   49.59
   7 -11   2  219.15   47.88
   7 -11   2  221.94   38.51
  11  -7   2  222.65   66.27
  11  -7   2  204.80   60.83
   7 -11  -2  224.74   65.90
  -7  11  -2   60.48   43.67
  11   7  -2  187.54   41.74
  11   7  -2  199.63   48.02
  11   7  -2  203.97   47.17
  11  -7  -2  259.37   74.68
  11   8   0  475.28   90.06
  -8  11   0  524.00   76.86
   8 -11   0  536.08  110.25
   8 -11   0  526.28   87.04
  11  -8   0  545.99  123.33
  11  -8   0  566.17  115.31
  11   8   0  721.12   78.48
  11   8   1  124.45   34.37
  11   8   1  105.69   29.97
   8 -11   1  158.71   42.45
   8 -11   1  138.94   32.73
  11  -8   1  150.97   60.62
  11  -8   1  167.09   54.87
  11   8  -1   46.32   34.01
  11   8  -1   80.72   34.62
   8 -11  -1  113.72   39.75
  -8  11  -1   59.92   27.86
  11  -8  -1  151.80   52.68
  12   0   0 4960.02  547.48
   0  12   0 4802.40  523.93
  12   0   0 4874.16  532.10
  12   0   1   44.27   35.84
   0  12   1   57.27   32.35
  12   0   1   63.57   33.33
  12   0  -1   39.16   34.44
  12   0  -1   42.74   34.12
   0  12  -1   49.04   42.24
   0  12   2  671.49   60.87
  12   0   2  728.52  125.66
   0  12   2  738.26  117.60
   0 -12  -2  630.84   54.26
   0  12  -2  721.91  126.91
  12   0  -2  725.55  123.49
   0  12   3  706.49   91.17
  12   0   3  721.24  144.50
   0  12  -3  765.36  176.93
   0 -12  -3  694.13   75.33
  12   0  -3  689.90  138.97
  12   0   4  714.17  164.82
   0  12   4  703.11  113.69
   0 -12  -4  738.33   90.55
  12   0  -4  756.03  185.15
   0  12  -4  713.57  155.74
  12   1   0  128.62   50.92
  -1  12   0  131.47   48.03
  12   1   0  145.80   48.70
  12  -1   0  129.15   55.45
  12  -1   0  131.39   52.99
   1  12   0  135.94   51.42
  12   1   1   93.20   46.38
  12   1   1  116.02   44.75
   1  12   1   76.32   54.43
  12  -1   1   98.38   46.44
  12  -1   1  103.31   44.62
  -1  12   1   90.42   40.23
  -1  12  -1   94.15   42.55
  12   1  -1   90.07   42.77
  12   1  -1   97.23   41.22
   1  12  -1  103.12   45.33
  12  -1  -1   96.13   46.01
  12  -1  -1   93.54   47.31
  -1  12   2  493.34   57.78
  12   1   2  541.54  108.39
  -1  12   2  533.91   99.36
  12  -1   2  515.44  113.51
  12  -1   2  504.65   87.67
   1  12   2  548.81  108.52
   1 -12  -2  529.26   59.92
   1 -12  -2  492.87   50.31
  12   1  -2  533.26  103.81
  -1  12  -2  541.02  109.43
   1  12  -2  541.10  115.15
  -1 -12  -2  522.53   48.49
  12  -1  -2  534.04  113.96
  -1  12   3  460.28   70.98
  12   1   3  485.91  115.77
  12   1   3  490.38  115.80
   1  12   3  446.39   67.89
  12  -1   3  530.52  114.84
  -1  12  -3  520.34  107.12
   1 -12  -3  473.58   63.20
   1 -12  -3  526.89   72.99
  12   1  -3  513.93  104.84
  -1 -12  -3  497.26   66.57
   1  12  -3  507.92  119.56
  12  -1  -3  484.33  118.80
  -1  12   4  206.79   60.74
  12   1   4  163.80   85.12
   1  12   4  184.17   56.56
  12  -1   4  158.94   83.22
  -1  12  -4  192.50   82.12
   1 -12  -4  197.83   61.05
  12   1  -4  207.04   93.77
  12  -1  -4  245.33   84.44
  -1 -12  -4  377.44   48.55
   1  12  -4  247.87   82.93
  -2  12   0   93.91   36.35
  12   2   0   92.21   37.25
  12  -2   0   89.28   44.67
   2  12   0   86.73   43.80
  12  -2   0   80.25   44.09
  12   2   0   60.91   38.93
  12   2   1  585.60  123.43
  -2  12   1  548.27  109.21
  12   2   1  590.83  122.44
  12  -2   1  633.17  129.44
   2  12   1  548.75  129.16
  12  -2   1  556.26  136.71
  12   2  -1  573.73  114.34
   2 -12  -1  921.06   56.00
  12   2  -1  562.80  112.46
  -2  12  -1  584.36  116.38
  12  -2  -1  590.54  135.04
   2  12  -1  564.53  131.20
  -2  12   2 1071.93  103.78
  12   2   2 1129.88  191.51
  -2  12   2 1152.69  172.21
  12  -2   2 1165.92  164.01
  12  -2   2 1159.98  208.63
   2  12   2 1178.04  204.63
   2 -12  -2 1888.43  118.31
  12   2  -2 1143.67  178.15
  -2  12  -2 1143.61  190.49
  12   2  -2 1128.30  173.45
   2  12  -2 1118.53  214.86
  12  -2  -2 1141.15  213.86
  -2  12   3  374.40   64.88
  12   2   3  377.83   93.99
  -2  12   3  340.99   82.53
   2  12   3  316.01   54.28
  12  -2   3  361.09   97.55
   2 -12  -3  319.52   58.35
  12   2  -3  363.81   81.69
  -2  12  -3  360.87   86.16
  12  -2  -3  319.07  100.51
   2  12  -3  356.85   99.83
  -2 -12  -3  331.68   52.91
  12   2   4  387.81   73.37
  12  -2   4  124.98   79.97
   2  12   4  216.95   53.98
  -2  12   4  237.47   58.66
  -2  12  -4  200.21   73.50
   2 -12  -4  188.51   44.21
  12   2  -4  219.87   67.87
   2  12  -4  284.83   83.64
  12  -2  -4  230.59   85.19
  -2 -12  -4  203.81   52.28
  -3  12   0   59.05   29.90
  12   3   0   49.86   31.31
  12   3   0   60.38   30.39
  12  -3   0   49.67   37.47
  12  -3   0   57.24   39.30
   3  12   0   63.54   37.05
  -3  12   1 1175.21  150.85
  12   3   1 1209.25  172.50
  12   3   1 1157.08  167.12
  12  -3   1 1226.35  199.73
   3  12   1 1163.06  194.96
  12  -3   1 1163.79  191.30
   3 -12  -1 1121.12  103.21
  12   3  -1 1124.98  158.33
  12   3  -1 1169.01  182.53
  -3  12  -1 1171.49  164.42
   3  12  -1 1149.08  199.46
  12  -3  -1 1234.47  200.86
  -3  12   2  825.04  121.47
  12   3   2  744.75  164.31
  12  -3   2  810.70  158.32
  12  -3   2  856.70  164.07
   3  12   2  836.50  159.02
   3 -12  -2  846.50   99.36
  -3  12  -2  830.29  133.77
  12   3  -2  846.84  130.00
  12   3  -2  822.25  123.69
   3  12  -2  813.39  165.07
  12  -3  -2  846.13  164.05
  -3  12   3  643.25   92.31
  12   3   3  655.35  126.09
  -3  12   3  681.96  102.61
  12  -3   3   -1.79   91.24
  12  -3   3  684.97  128.40
   3  12   3  597.07   72.81
  12   3  -3  716.88  106.36
  -3  12  -3  691.40  112.63
   3  12  -3  644.06  137.40
  12  -3  -3  715.85  140.09
  -3 -12  -3  685.63   61.57
   3 -12  -3  469.49   56.75
  -4  12   0  246.44   53.27
  12   4   0  213.99   57.29
  12   4   0  219.94   68.17
   4 -12   0  203.65   34.20
  12  -4   0  234.43   74.04
   4  12   0  236.30   74.58
  12  -4   0  251.01   71.57
  12   4   1  538.37   93.01
  -4  12   1  491.18   80.96
  12   4   1  358.54   43.29
  12   4   1  452.02   89.46
  12  -4   1  528.60  112.86
   4  12   1  466.65  109.11
  12  -4   1  519.57  107.76
   4 -12  -1  484.07   63.24
  12   4  -1  513.95   83.68
  -4  12  -1  503.48   86.47
  12   4  -1  520.27   79.63
   4  12  -1  473.09  113.76
  12  -4  -1  511.72  117.61
  12  -4  -1  507.83  118.15
  12   4   2  365.51  108.96
  -4  12   2  354.75   74.44
  12  -4   2  401.11  106.51
  12  -4   2  380.50  103.16
   4  12   2  328.08  106.75
   4 -12  -2  462.18   59.66
   4 -12  -2  433.67   68.85
  -4  12  -2  396.78   82.51
  12   4  -2  429.82   95.51
  12   4  -2  400.99   76.51
   4  12  -2  404.88  111.57
  12  -4  -2  414.17  112.27
  -4  12   3  453.50   73.48
  12   4   3  521.77  107.51
  -4  12   3  483.01  102.65
  12  -4   3  483.77   88.73
  12  -4   3  436.51  111.13
  -4  12  -3  430.74   92.96
   4 -12  -3  423.64   71.93
  12   4  -3  447.95   86.64
  12   4  -3  434.30   83.41
  12  -4  -3  434.64  126.56
   4  12  -3  433.92  126.87
  12   5   0   27.51   20.07
   5 -12   0   62.99   18.49
  12   5   0   77.42   28.73
  12   5   0   43.64   27.83
  -5  12   0   34.39   33.34
  12  -5   0   75.09   40.01
   5  12   0  109.29   39.18
  12  -5   0   60.48   37.50
  12   5   1   91.01   35.01
  -5  12   1   89.80   29.13
  12   5   1   27.31   40.47
  12  -5   1  102.57   45.66
   5  12   1   75.18   44.57
  12  -5   1   83.42   41.36
   5 -12  -1   71.41   23.71
  12   5  -1   71.07   30.76
  -5  12  -1   35.63   31.85
  12   5  -1   73.38   30.06
   5  12  -1   85.28   46.13
  12  -5  -1   68.79   46.02
  -5  12   2   41.29   28.27
  12   5   2   27.90   29.21
  12  -5   2   40.25   35.45
  12  -5   2   42.31   33.98
   5  12   2   37.69   36.27
   5 -12  -2   37.92   20.62
  12   5  -2   39.13   24.48
  -5  12  -2   47.74   30.46
  12   5  -2   34.26   23.10
   5  12  -2   27.85   36.02
  12  -5  -2   48.31   38.11
  12   6   0   46.28   23.50
  12   6   0    2.15   21.89
   6 -12   0   24.57   16.82
   6 -12   0   24.46   18.35
  -6  12   0   72.80   22.20
  12  -6   0   72.71   35.16
  12  -6   0   33.72   32.35
  -6  12   1  174.70   55.30
  12   6   1  197.79   52.06
   6 -12   1  185.29   38.62
   6 -12   1  210.84   42.62
  12   6   1  229.22   54.04
  12  -6   1  211.19   87.21
  12  -6   1  249.47   68.46
   6 -12  -1  213.53   43.34
  -6  12  -1  191.16   47.99
  12   6  -1  230.87   48.98
  12   6  -1  194.50   47.83
  12   6  -1  167.24   35.69
  12  -6  -1  197.93   74.74
  -6  12   2  611.86   90.76
  12   6   2 1027.90  109.32
  12  -6   2  639.68  141.37
  12  -6   2  586.25  136.21
  -6  12  -2  565.48  102.08
  12   6  -2  602.65   95.15
  12   6  -2  569.89   90.08
   6 -12  -2  650.34   96.66
  12  -6  -2  630.93  157.28
  13   0   0   -4.96   15.77
   0  13   0   13.41   18.23
  13   0   0   -3.91   15.39
  13   0   1  240.32   98.24
   0  13   1  250.03   71.40
  13   0   1  239.02   76.56
   0  13  -1  220.66   76.90
  13   0  -1  240.07   77.33
  13   0  -1  220.97   92.97
  13   0   2   -1.18   21.03
   0  13   2  -12.15   19.47
  13   0   2   12.78   15.25
  13   0  -2    0.85   20.74
   0  13  -2   13.67   20.85
  -1  13   0   11.11   19.69
  13   1   0    9.68   20.21
  13   1   0   -1.55   21.73
   1  13   0    6.21   22.45
  13  -1   0    7.32   23.19
  13  -1   0   15.31   22.02
  13   1   1  484.60  116.13
  -1  13   1  424.71  105.09
  13   1   1  517.80  114.15
  13  -1   1  435.21  116.14
  13  -1   1  510.72  125.69
   1  13   1  513.32  112.48
  13   1  -1  507.99  109.65
  -1  13  -1  532.76  113.19
   1  13  -1  533.31  123.58
  13  -1  -1  499.11  124.62
  13  -1  -1  499.29  116.48
  13   1  -1  459.44  112.55
  13   1   2 1941.20  242.82
  -1  13   2 1842.82  268.93
  13   1   2 1866.90  295.34
  13  -1   2 2074.99  317.17
  13  -1   2 2021.04  321.54
   1  13   2 1932.99  292.24
  13   1  -2 1928.38  330.80
  -1  13  -2 1916.76  345.05
  13   1  -2 1962.05  275.04
  13  -1  -2 1930.14  304.49
   1  13  -2 1771.17  308.18
  -2  13   0  114.23   45.48
  13   2   0   95.49   59.99
  13   2   0  100.38   45.82
  13  -2   0   93.23   55.30
   2  13   0  113.97   53.83
  13  -2   0  115.33   54.41
  13   2   1  556.12  118.10
  -2  13   1  512.43  104.32
  13   2   1  548.74  120.02
   2  13   1  519.25  124.18
  13  -2   1  550.24  138.62
  13  -2   1  497.11  124.16
  13   2  -1  486.48  110.14
  13   2  -1  533.97  110.29
  -2  13  -1  533.18  133.61
  13  -2  -1  532.75  128.47
   2  13  -1  597.71  129.19
  13  -2  -1  546.90  135.73
  13   2   2  191.93   96.73
  13   2   2  639.78  132.80
  -2  13   2  686.37  140.17
  13  -2   2  744.50  154.32
   2  13   2  677.54  142.32
  13  -2   2  679.02  147.91
  13   2  -2  762.67  149.85
  -2  13  -2  672.48  132.18
  13   2  -2  710.83  121.38
   2  13  -2  713.31  149.88
  13  -2  -2  755.67  147.84
  13   3   0  249.38   89.35
  13   3   0  252.09   71.26
  13  -3   0  248.30   82.68
   3  13   0  252.66   86.77
  13  -3   0  272.76   91.51
  -3  13   0  247.69   82.59
  13   3   1  219.63   68.56
  -3  13   1  209.51   62.13
  13   3   1  226.85   68.42
  13  -3   1  266.55   84.46
   3  13   1  189.07   78.30
  13  -3   1  209.73   77.62
  13   3  -1  234.72   62.78
  13   3  -1  219.91   62.31
  -3  13  -1  199.82   64.56
   3  13  -1  204.84   82.25
  13  -3  -1  203.08   81.44
  13  -3  -1  208.17   85.09
  13   3   2    0.21   15.36
  13   3   2   12.06   21.09
  -3  13   2   10.01   18.15
  13   3   2   -6.76   20.72
  13  -3   2   16.82   25.11
   3  13   2   13.36   24.53
  13  -3   2   15.19   29.77
  -3  13  -2   15.97   19.60
  13   3  -2    7.55   23.43
  13   3  -2    2.42   18.33
   3  13  -2   18.09   25.19
  13  -3  -2    1.47   24.96
  13   4   0 1104.54  194.96
  13   4   0 1055.68  163.63
  -4  13   0  991.68  156.93
  13  -4   0 1025.58  208.62
   4  13   0 1074.69  209.12
  13  -4   0 1043.97  200.61
  13   4   1   42.98   27.68
  -4  13   1   28.32   24.50
  13   4   1    7.65   26.58
  13  -4   1   40.44   35.56
   4  13   1   35.88   34.81
  13  -4   1   24.15   32.30
  13   4  -1   34.96   25.91
  -4  13  -1   -6.41   31.57
  13   4  -1   39.94   24.48
   4  13  -1   37.88   36.40
  13  -4  -1    5.17   34.59
  13  -4  -1   46.62   36.27
   0   0   0    0.00    0.00
;
_shelx_hkl_checksum     30020
_shelx_res_file
;
    Py4C.res created by SHELXL-2014/7
TITL
REM  Yadorkari-X generated
CELL 0.71075 10.5965 10.5965 7.0346 90.0000 90.0000 90.0000
ZERR 2.0 0.0137 0.0137 0.0113 0.0000 0.0000 0.0000
LATT -1
SYMM -X, -Y, +Z
SYMM 1/2+X, 1/2-Y, 1/2-Z
SYMM 1/2-X, 1/2+Y, 1/2-Z
SYMM 1/2+Y, 1/2+X, 1/2+Z
SYMM 1/2-Y, 1/2-X, 1/2+Z
SYMM -Y, +X, -Z
SYMM +Y, -X, -Z
REM  SPGR P-421c tetragonal
SFAC C H N
UNIT 42 32 8
SIZE 0.40 0.50 0.50
TEMP -73.0
L.S. 10
FMAP 2
PLAN -25
ACTA
CONF
HTAB
LIST 4
BOND $H
MERG 2
OMIT -10.000000 55.000000
WGHT    0.043800    0.136800
FVAR       4.47481
C1    1    0.000000    0.000000    0.500000    10.25000    0.02052    0.02052 =
         0.02163    0.00000    0.00000    0.00000
C2    1   -0.022936    0.114488    0.368499    11.00000    0.02159    0.02330 =
         0.02218    0.00064    0.00334    0.00199
C3    1   -0.119718    0.108893    0.232837    11.00000    0.02786    0.03147 =
         0.02753    0.00074   -0.00278   -0.00065
AFIX  43
H1    2   -0.170645    0.035473    0.221829    11.00000   -1.20000
AFIX   0
C4    1   -0.140161    0.211197    0.115524    11.00000    0.03101    0.04299 =
         0.02802    0.00377   -0.00260    0.00765
AFIX  43
H2    2   -0.206107    0.210112    0.024052    11.00000   -1.20000
AFIX   0
C5    1   -0.062074    0.315953    0.134160    11.00000    0.03927    0.03165 =
         0.03019    0.00928    0.00465    0.00771
AFIX  43
H3    2   -0.074120    0.388393    0.056692    11.00000   -1.20000
AFIX   0
C6    1    0.032800    0.312393    0.266952    11.00000    0.03823    0.02679 =
         0.03857    0.00753    0.00252   -0.00280
AFIX  43
H4    2    0.087326    0.383274    0.276528    11.00000   -1.20000
AFIX   0
N1    3    0.052939    0.213953    0.384542    11.00000    0.02940    0.02573 =
         0.02987    0.00393   -0.00138   -0.00217
HKLF 4 1 1 0 0 0 1 0 0 0 1
REM
REM R1 =  0.0361 for     858 Fo > 4sig(Fo)  and  0.0374 for all     904 data
REM     57 parameters refined using      0 restraints
END
WGHT      0.0438      0.1368
REM No hydrogen bonds found for HTAB generation
REM Highest difference peak  0.144,  deepest hole -0.236,  1-sigma level  0.044
Q1    1  -0.0072  0.0572  0.4316  11.00000  0.05    0.14
Q2    1  -0.0667  0.0998  0.2842  11.00000  0.05    0.12
Q3    1   0.1105  0.2124  0.4586  11.00000  0.05    0.12
Q4    1  -0.0794  0.1213 -0.0550  11.00000  0.05    0.11
Q5    1  -0.2319 -0.0189  0.1015  11.00000  0.05    0.11
Q6    1  -0.2235  0.0531  0.0253  11.00000  0.05    0.10
Q7    1   0.0517  0.2401  0.5489  11.00000  0.05    0.10
Q8    1  -0.3098  0.2468 -0.0196  11.00000  0.05    0.10
Q9    1  -0.0593  0.4619  0.0626  11.00000  0.05    0.09
Q10   1   0.0441  0.0108  0.0073  11.00000  0.05    0.09
Q11   1  -0.1783  0.4469  0.0433  11.00000  0.05    0.09
Q12   1  -0.0189  0.0801  0.0164  11.00000  0.05    0.09
Q13   1   0.0778  0.3369  0.0022  11.00000  0.05    0.09
Q14   1  -0.0442  0.4788 -0.0596  11.00000  0.05    0.09
Q15   1  -0.1582  0.0119  0.4703  11.00000  0.05    0.09
Q16   1   0.0378  0.3205  0.5699  11.00000  0.05    0.09
Q17   1   0.1349  0.3266  0.5115  11.00000  0.05    0.09
Q18   1   0.2028  0.1327  0.3763  11.00000  0.05    0.09
Q19   1  -0.1018  0.2619  0.1177  11.00000  0.05    0.08
Q20   1  -0.1227  0.0140  0.0963  11.00000  0.05    0.08
Q21   1  -0.2226  0.0774  0.3369  11.00000  0.05    0.08
Q22   1  -0.2673 -0.0828  0.3066  11.00000  0.05    0.08
Q23   1  -0.1168 -0.0132  0.1480  11.00000  0.05    0.08
Q24   1  -0.2352  0.3777  0.0517  11.00000  0.05    0.07
Q25   1  -0.0598  0.3126 -0.0273  11.00000  0.05    0.07
;
_shelx_res_checksum     80671
