# Supplementary material for: Crystal structure of a second polymorph of tetra­kis­(pyridin-2-yl)methane
Source: Acta Crystallogr Sect E Struct Rep Online. 2014 Nov 21;70(Pt 12):o1277–8. doi: 10.1107/S1600536814025057 (PMC4257413; doi:10.1107/S1600536814025057)
Supplement: Supplementary file 2 [file e-70-o1277-Isup2.hkl]

#
# h,k,l, Fc-squared, Fo-squared, sigma(Fo-squared), status flag
#
data_I
_shelx_title ' '
_shelx_refln_list_code          4
_shelx_F_calc_maximum       89.42
_exptl_crystal_F_000       340.00
_reflns_d_resolution_high  0.7706

loop_
 _space_group_symop_operation_xyz
 'x, y, z'
 '-x, -y, z'
 'x+1/2, -y+1/2, -z+1/2'
 '-x+1/2, y+1/2, -z+1/2'
 'y+1/2, x+1/2, z+1/2'
 '-y+1/2, -x+1/2, z+1/2'
 '-y, x, -z'
 'y, -x, -z'

_cell_length_a    10.5965
_cell_length_b    10.5965
_cell_length_c     7.0346
_cell_angle_alpha  90.000
_cell_angle_beta   90.000
_cell_angle_gamma  90.000

_shelx_F_squared_multiplier     1.000

loop_
 _refln_index_h
 _refln_index_k
 _refln_index_l
 _refln_F_squared_calc
 _refln_F_squared_meas
 _refln_F_squared_sigma
 _refln_observed_status
   0   2   0        327.63        295.10         5.85 o
   1   2   0         59.94         59.06         1.16 o
   2   2   0       2334.48       2200.36        42.52 o
   1   3   0          3.42          3.59         0.21 o
   2   3   0         28.06         32.08         0.48 o
   3   3   0       1070.31       1097.22        24.92 o
   0   4   0         40.56         41.16         0.81 o
   1   4   0        262.74        251.73         3.25 o
   2   4   0         29.40         23.70         0.49 o
   3   4   0         32.47         34.70         0.79 o
   4   4   0          2.25          4.44         0.37 o
   1   5   0         61.72         67.64         1.01 o
   2   5   0         41.03         41.81         1.90 o
   3   5   0         62.01         64.18         1.12 o
   4   5   0        541.29        590.56        10.30 o
   5   5   0          5.58          7.50         0.50 o
   0   6   0         31.45         31.94         0.61 o
   1   6   0        246.94        235.83         3.24 o
   2   6   0        132.34        129.24         1.98 o
   3   6   0        656.42        781.16        23.62 o
   4   6   0         51.39         48.04         1.58 o
   5   6   0         65.57         72.03         3.57 o
   6   6   0          1.08          1.96         0.34 o
   1   7   0         43.32         46.18         0.77 o
   2   7   0         28.02         27.81         0.58 o
   3   7   0          0.10          0.10         0.09 o
   4   7   0         22.95         32.72         2.56 o
   5   7   0         12.76         14.50         0.68 o
   6   7   0          3.88          2.06         0.24 o
   7   7   0          9.90         11.23         0.88 o
   0   8   0          9.79          7.00         0.76 o
   1   8   0          9.53          7.31         0.25 o
   2   8   0         37.66         35.12         1.16 o
   3   8   0         51.31         55.94         1.32 o
   4   8   0         42.71         46.90         1.40 o
   5   8   0         78.01         71.23         1.85 o
   6   8   0          0.25          0.64         0.17 o
   7   8   0         72.21         59.65         1.52 o
   8   8   0        276.25        251.70        13.22 o
   1   9   0        743.13        801.22        24.41 o
   2   9   0        207.98        216.16         5.55 o
   3   9   0         10.97         10.02         0.67 o
   4   9   0         77.13         78.89         2.60 o
   5   9   0         11.10         14.34         0.53 o
   6   9   0         21.58         19.16         0.73 o
   7   9   0         68.48         65.41         1.87 o
   8   9   0         61.06         62.97         2.45 o
   9   9   0          0.04          0.48         0.35 o
   0  10   0        101.80        102.10         6.72 o
   1  10   0          0.18          0.17         0.16 o
   2  10   0        443.91        446.54        11.09 o
   3  10   0         18.42         18.15         0.89 o
   4  10   0         16.33         16.61         1.00 o
   5  10   0         12.19         11.44         0.81 o
   6  10   0          0.26          0.05         0.18 o
   7  10   0         56.72         58.15         2.54 o
   8  10   0         52.89         69.67         6.33 o
   9  10   0          0.63          0.42         0.36 o
   1  11   0         74.50         72.83         3.83 o
   2  11   0         44.62         44.18         1.40 o
   3  11   0          0.98          1.69         0.32 o
   4  11   0          0.55          0.48         0.26 o
   5  11   0          0.28          0.24         0.23 o
   6  11   0          8.63          8.37         0.70 o
   7  11   0         63.45         68.68         3.31 o
   8  11   0         23.92         28.74         1.75 o
   0  12   0        234.51        243.58        15.40 o
   1  12   0          6.00          6.69         1.04 o
   2  12   0          3.50          4.19         0.82 o
   3  12   0          3.37          2.83         0.69 o
   4  12   0          9.15         11.17         1.04 o
   5  12   0          2.97          2.90         0.48 o
   6  12   0          3.11          1.86         0.42 o
   1  13   0          0.03          0.40         0.44 o
   2  13   0          4.84          5.28         1.05 o
   3  13   0         12.92         12.66         1.70 o
   4  13   0         43.98         52.26         3.78 o
   0   1   1        961.11        954.06         9.20 o
  -1   2   1       1973.20       1894.11        20.57 o
   0   2   1       7995.41       6950.12        71.89 o
   1   2   1       1973.32       1993.95        51.31 o
  -2   3   1       1301.48       1274.99        14.11 o
  -1   3   1       1507.17       1499.10        19.23 o
   0   3   1        480.20        447.15         5.04 o
   1   3   1       1506.37       1564.07        28.28 o
   2   3   1       1301.73       1268.74        19.77 o
  -3   4   1        471.75        516.93         6.18 o
  -2   4   1         19.04         19.59         0.30 o
  -1   4   1        204.60        203.13         1.92 o
   0   4   1         69.84         66.63         1.06 o
   1   4   1        204.55        207.28         3.38 o
   2   4   1         19.08         20.77         0.84 o
   3   4   1        471.73        501.56         8.87 o
  -4   5   1          0.37          0.95         0.10 o
  -3   5   1        274.43        315.69         3.85 o
  -2   5   1        182.02        197.11         2.72 o
  -1   5   1        222.18        236.48         3.20 o
   0   5   1        226.12        250.19         5.38 o
   1   5   1        222.35        236.21         5.27 o
   2   5   1        181.98        190.27         4.32 o
   3   5   1        274.15        306.85         7.27 o
   4   5   1          0.36          0.86         0.17 o
  -5   6   1        153.53        160.08         2.62 o
  -4   6   1         55.88         51.00         0.79 o
  -3   6   1         39.94         43.51         1.01 o
  -2   6   1        286.56        303.67         4.90 o
  -1   6   1        349.40        372.87         5.41 o
   0   6   1          0.38          0.30         0.16 o
   1   6   1        349.38        372.10         8.76 o
   2   6   1        286.61        304.27         7.23 o
   3   6   1         39.94         41.68         1.43 o
   4   6   1         55.98         50.37         1.68 o
   5   6   1        153.57        157.51         3.76 o
  -6   7   1         93.68         97.11         1.87 o
  -5   7   1         34.60         34.32         0.81 o
  -4   7   1         69.17         65.75         1.16 o
  -3   7   1        232.87        238.67         4.02 o
  -2   7   1         46.24         47.95         0.91 o
  -1   7   1        101.62         89.79         1.98 o
   0   7   1          0.48          0.32         0.14 o
   1   7   1        101.69         93.29         2.59 o
   2   7   1         46.22         47.52         1.67 o
   3   7   1        233.07        235.92         6.31 o
   4   7   1         69.10         69.94         2.71 o
   5   7   1         34.57         31.25         1.40 o
   6   7   1         93.59         94.37         3.82 o
  -7   8   1         76.34         75.16         1.76 o
  -6   8   1         81.89         75.59         1.43 o
  -5   8   1         40.98         38.65         0.99 o
  -4   8   1         11.87         10.66         0.50 o
  -3   8   1        137.37        133.78         2.66 o
  -2   8   1        106.24        101.29         2.04 o
  -1   8   1         74.46         74.74         1.30 o
   0   8   1         26.11         28.01         1.14 o
   1   8   1         74.42         72.99         2.39 o
   2   8   1        106.26        101.95         3.21 o
   3   8   1        137.48        136.55         4.13 o
   4   8   1         11.84         10.08         0.61 o
   5   8   1         41.00         38.22         1.82 o
   6   8   1         81.81         74.45         2.70 o
   7   8   1         76.40         71.89         2.43 o
  -8   9   1          0.88          1.16         0.19 o
  -7   9   1         17.98         17.05         0.71 o
  -6   9   1         52.44         53.41         1.88 o
  -5   9   1         37.16         34.07         1.27 o
  -4   9   1         27.96         26.27         1.05 o
  -3   9   1         45.17         46.35         1.16 o
  -2   9   1        216.03        211.97         3.79 o
  -1   9   1        133.49        129.74         4.83 o
   0   9   1         26.87         25.72         1.14 o
   1   9   1        133.49        128.83         3.84 o
   2   9   1        215.91        211.60         5.97 o
   3   9   1         45.15         45.72         1.77 o
   4   9   1         27.98         25.01         1.28 o
   5   9   1         37.18         32.10         1.41 o
   6   9   1         52.46         53.57         2.03 o
   7   9   1         17.92         23.64         1.78 o
   8   9   1          0.88          0.67         0.36 o
  -9  10   1         10.76          9.54         1.38 o
  -8  10   1         11.50         10.70         0.87 o
  -7  10   1        118.87        116.16         3.67 o
  -6  10   1         12.18         12.03         0.78 o
  -5  10   1         13.25         12.85         0.75 o
  -4  10   1         38.79         40.35         1.49 o
  -3  10   1        132.51        135.19         3.00 o
  -2  10   1         30.08         30.01         0.73 o
  -1  10   1         34.78         34.67         1.44 o
   0  10   1        429.61        438.01        12.31 o
   1  10   1         34.75         38.92         2.27 o
   2  10   1         30.10         29.58         1.13 o
   3  10   1        132.38        135.51         3.83 o
   4  10   1         38.78         39.17         1.61 o
   5  10   1         13.22         11.99         0.81 o
   6  10   1         12.19         11.93         0.82 o
   7  10   1        118.90        117.18         5.20 o
   8  10   1         11.50         10.24         1.04 o
   9  10   1         10.79          8.63         1.14 o
  -8  11   1          8.16          6.00         0.92 o
  -7  11   1          2.41          2.58         0.48 o
  -6  11   1         37.84         40.75         1.72 o
  -5  11   1          5.74          6.42         0.56 o
  -4  11   1         15.57         14.69         0.81 o
  -3  11   1         36.46         34.72         1.15 o
  -2  11   1        162.91        156.36         4.63 o
  -1  11   1         90.62         89.70         3.01 o
   0  11   1          8.60          7.96         0.53 o
   1  11   1         90.60         90.90         2.72 o
   2  11   1        162.88        160.46         4.13 o
   3  11   1         36.47         34.19         1.28 o
   4  11   1         15.54         15.66         1.11 o
   5  11   1          5.75          5.68         0.93 o
   6  11   1         37.86         37.12         1.92 o
   7  11   1          2.40          2.95         0.56 o
   8  11   1          8.17          5.31         0.77 o
  -6  12   1          9.67          9.93         0.84 o
  -5  12   1          2.79          4.15         0.72 o
  -4  12   1         23.91         25.41         1.89 o
  -3  12   1         55.56         58.24         3.61 o
  -2  12   1         28.05         28.60         2.46 o
  -1  12   1          4.01          4.84         0.88 o
   0  12   1          1.62          2.47         0.71 o
   1  12   1          4.02          4.77         0.95 o
   2  12   1         28.05         39.40         4.38 o
   3  12   1         55.57         58.04         3.15 o
   4  12   1         23.93         22.55         1.34 o
   5  12   1          2.80          3.09         0.69 o
   6  12   1          9.67         10.36         1.16 o
  -4  13   1          1.04          1.71         0.58 o
  -3  13   1         10.32         11.18         1.43 o
  -2  13   1         25.28         26.37         2.40 o
  -1  13   1         25.39         23.91         2.34 o
   0  13   1         10.80         11.79         1.64 o
   1  13   1         25.39         25.41         2.36 o
   2  13   1         25.27         26.98         2.57 o
   3  13   1         10.30         10.42         1.49 o
   4  13   1          1.04          1.07         0.64 o
   0   0   2       3121.06       2497.75       163.06 o
  -1   1   2       2670.79       2671.10        55.01 o
   0   1   2         31.30         31.08         0.87 o
   1   1   2       2670.94       2932.14       183.50 o
  -2   2   2        696.66        705.43        12.64 o
  -1   2   2        426.17        402.14         5.22 o
   0   2   2         56.48         49.40         0.79 o
   1   2   2        426.50        401.21         5.21 o
   2   2   2        696.27        699.86        13.73 o
  -3   3   2       1267.61       1300.69        26.86 o
  -2   3   2         93.84        102.19         1.57 o
  -1   3   2        342.58        332.61         4.90 o
   0   3   2       2494.18       2585.47        36.83 o
   1   3   2        342.52        339.28         4.56 o
   2   3   2         93.79         99.85         1.59 o
   3   3   2       1267.61       1291.66        32.62 o
  -4   4   2         96.30         99.57         2.34 o
  -3   4   2        119.25        120.93         1.82 o
  -2   4   2        534.29        563.02         8.01 o
  -1   4   2        286.26        311.95         4.28 o
   0   4   2        508.09        555.16         7.31 o
   1   4   2        286.33        313.97         4.13 o
   2   4   2        534.23        572.31         8.93 o
   3   4   2        119.20        116.59         2.31 o
   4   4   2         96.09         95.94         3.65 o
  -5   5   2          0.09          0.19         0.15 o
  -4   5   2        115.12        103.83         1.82 o
  -3   5   2         66.21         66.54         1.09 o
  -2   5   2         75.06         86.80         2.24 o
  -1   5   2        860.93        893.30        14.01 o
   0   5   2        157.58        175.15         3.22 o
   1   5   2        860.50        929.37        17.67 o
   2   5   2         75.06         78.71         2.01 o
   3   5   2         66.18         64.54         1.97 o
   4   5   2        115.10         99.70         2.57 o
   5   5   2          0.09         -0.06         0.28 o
  -6   6   2         68.35         66.62         1.79 o
  -5   6   2        137.44        139.48         2.31 o
  -4   6   2         53.88         55.10         1.01 o
  -3   6   2        141.18        144.94         2.58 o
  -2   6   2          0.60          0.92         0.11 o
  -1   6   2         70.00         74.64         1.49 o
   0   6   2          0.10          0.06         0.09 o
   1   6   2         70.03         77.23         1.93 o
   2   6   2          0.60          0.88         0.18 o
   3   6   2        141.12        150.20         5.85 o
   4   6   2         53.90         66.63         6.47 o
   5   6   2        137.46        131.75         4.42 o
   6   6   2         68.35         65.80         4.32 o
  -7   7   2        205.77        203.70         5.49 o
  -6   7   2         41.65         42.39         0.96 o
  -5   7   2        119.67        116.07         2.02 o
  -4   7   2         28.32         27.39         0.90 o
  -3   7   2         17.91         14.72         0.56 o
  -2   7   2        184.27        182.55         3.03 o
  -1   7   2         55.26         51.40         1.03 o
   0   7   2          1.41          0.87         0.23 o
   1   7   2         55.29         53.05         1.97 o
   2   7   2        184.21        182.95         5.71 o
   3   7   2         17.94         15.25         0.89 o
   4   7   2         28.32         27.51         1.53 o
   5   7   2        119.66        151.56        16.44 o
   6   7   2         41.67         41.92         2.04 o
   7   7   2        205.79        202.57         9.64 o
  -8   8   2         27.79         27.72         1.32 o
  -7   8   2         55.74         53.68         1.27 o
  -6   8   2        108.00        109.64         1.89 o
  -5   8   2        158.90        157.71         3.28 o
  -4   8   2        231.79        226.03         4.88 o
  -3   8   2         56.80         56.10         1.39 o
  -2   8   2        169.76        163.04         2.97 o
  -1   8   2        108.51        106.49         3.70 o
   0   8   2          0.02          0.08         0.19 o
   1   8   2        108.50        113.27         3.91 o
   2   8   2        169.81        163.95         5.44 o
   3   8   2         56.74         58.65         2.27 o
   4   8   2        232.05        225.41         7.66 o
   5   8   2        158.91        166.64         8.91 o
   6   8   2        108.03         91.71         6.19 o
   7   8   2         55.79         51.68         3.01 o
   8   8   2         27.75         30.49         3.13 o
  -9   9   2         11.36         12.21         1.63 o
  -8   9   2         13.96         13.48         0.82 o
  -7   9   2          0.41          0.31         0.20 o
  -6   9   2         11.09         13.16         0.74 o
  -5   9   2         33.82         33.95         1.20 o
  -4   9   2        161.59        150.89         3.22 o
  -3   9   2        224.67        218.29         4.37 o
  -2   9   2         36.88         33.72         1.03 o
  -1   9   2         39.01         39.88         1.47 o
   0   9   2         28.63         26.59         1.42 o
   1   9   2         39.01         39.94         1.83 o
   2   9   2         36.86         35.80         1.59 o
   3   9   2        224.67        220.47         7.94 o
   4   9   2        161.55        156.40         5.54 o
   5   9   2         33.84         33.02         1.99 o
   6   9   2         11.11         12.34         1.12 o
   7   9   2          0.42          0.31         0.21 o
   8   9   2         14.00         17.64         1.70 o
   9   9   2         11.36         11.94         1.99 o
  -8  10   2          3.02          4.85         0.94 o
  -7  10   2         15.18         15.36         0.88 o
  -6  10   2         44.69         44.93         1.81 o
  -5  10   2         32.06         30.17         1.13 o
  -4  10   2         13.50         12.32         0.60 o
  -3  10   2         25.91         23.55         0.78 o
  -2  10   2         17.79         17.75         1.27 o
  -1  10   2         11.71         11.23         0.68 o
   0  10   2          8.79          8.64         0.65 o
   1  10   2         11.69         14.29         1.39 o
   2  10   2         17.81         18.10         1.28 o
   3  10   2         25.90         24.71         1.52 o
   4  10   2         13.45         12.75         1.07 o
   5  10   2         32.07         30.00         1.90 o
   6  10   2         44.67         54.80         6.90 o
   7  10   2         15.23         12.59         1.84 o
   8  10   2          3.03          3.71         0.80 o
  -7  11   2          9.54         10.63         0.84 o
  -6  11   2          6.52          5.49         0.59 o
  -5  11   2          0.22          0.38         0.21 o
  -4  11   2          1.78          0.93         0.21 o
  -3  11   2         45.78         49.32         2.03 o
  -2  11   2          7.49          7.11         0.72 o
  -1  11   2         32.39         33.39         1.89 o
   0  11   2          0.00          0.14         0.14 o
   1  11   2         32.41         31.85         1.82 o
   2  11   2          7.44          6.24         0.62 o
   3  11   2         45.70         47.28         2.37 o
   4  11   2          1.78          1.60         0.35 o
   5  11   2          0.21          0.38         0.27 o
   6  11   2          6.52          7.74         1.51 o
   7  11   2          9.52          9.14         1.96 o
  -6  12   2         23.59         29.92         2.33 o
  -5  12   2          2.22          1.88         0.59 o
  -4  12   2         19.34         19.64         1.86 o
  -3  12   2         37.30         41.43         2.85 o
  -2  12   2         54.92         56.04         3.02 o
  -1  12   2         23.99         25.78         1.44 o
   0  12   2         36.72         33.73         1.69 o
   1  12   2         24.02         25.96         1.58 o
   2  12   2         54.93         77.26         9.67 o
   3  12   2         37.32         41.41         3.03 o
   4  12   2         19.35         21.09         1.67 o
   5  12   2          2.21          1.97         0.64 o
   6  12   2         23.60         38.29         5.15 o
  -3  13   2          0.58          0.55         0.45 o
  -2  13   2         31.18         35.75         2.91 o
  -1  13   2         90.06         96.54         6.13 o
   0  13   2          0.01          0.16         0.42 o
   1  13   2         90.08         95.89         6.48 o
   2  13   2         31.19         29.84         3.80 o
   3  13   2          0.57          0.29         0.41 o
   0   1   3         35.85         34.70         1.23 o
  -1   2   3         21.99         24.16         0.78 o
   0   2   3        784.55        785.93        16.33 o
   1   2   3         22.04         23.88         0.64 o
  -2   3   3        937.25        936.42        15.52 o
  -1   3   3       1042.94       1056.58        18.11 o
   0   3   3          5.47          5.19         0.26 o
   1   3   3       1042.79       1071.80        16.31 o
   2   3   3        937.72        981.85        16.79 o
  -3   4   3        428.67        405.03        10.85 o
  -2   4   3        165.67        164.73         3.17 o
  -1   4   3          1.24          1.43         0.16 o
   0   4   3         52.66         55.32         1.11 o
   1   4   3          1.24          1.13         0.16 o
   2   4   3        165.65        164.87         2.99 o
   3   4   3        428.89        410.95         8.79 o
  -4   5   3        255.52        237.01         4.46 o
  -3   5   3         56.62         60.01         1.28 o
  -2   5   3         81.61         77.66         1.34 o
  -1   5   3         41.64         42.44         0.99 o
   0   5   3         75.56         82.31         2.21 o
   1   5   3         41.65         45.79         1.68 o
   2   5   3         81.50         76.74         1.51 o
   3   5   3         56.62         60.55         1.60 o
   4   5   3        255.56        265.83        12.14 o
  -5   6   3        730.78        722.67        14.60 o
  -4   6   3          6.20          5.56         0.30 o
  -3   6   3         63.26         59.96         1.28 o
  -2   6   3        215.28        228.00         3.05 o
  -1   6   3         80.10         84.84         1.35 o
   0   6   3          1.24          2.43         0.22 o
   1   6   3         79.98         84.75         1.66 o
   2   6   3        215.19        224.53         4.13 o
   3   6   3         63.27         60.12         2.04 o
   4   6   3          6.24          6.52         0.60 o
   5   6   3        730.61        835.59        64.64 o
  -6   7   3        170.09        173.48         3.50 o
  -5   7   3         49.87         51.83         1.21 o
  -4   7   3        256.59        255.66         5.59 o
  -3   7   3        160.46        161.51         3.32 o
  -2   7   3         88.52         86.62         1.77 o
  -1   7   3         79.40         88.53         1.89 o
   0   7   3         27.02         33.97         2.19 o
   1   7   3         79.34         86.97         2.49 o
   2   7   3         88.49         86.64         2.84 o
   3   7   3        160.29        183.92        12.82 o
   4   7   3        256.59        246.23         8.19 o
   5   7   3         49.92         51.19         2.99 o
   6   7   3        170.07        195.40        13.21 o
  -7   8   3          3.09          2.39         0.21 o
  -6   8   3         34.37         31.82         0.93 o
  -5   8   3         46.70         46.19         1.32 o
  -4   8   3         43.59         42.75         1.02 o
  -3   8   3         68.83         75.88         1.94 o
  -2   8   3          6.17          4.45         0.25 o
  -1   8   3         49.12         46.60         0.86 o
   0   8   3         31.70         26.96         1.14 o
   1   8   3         49.08         46.60         1.73 o
   2   8   3          6.19          4.75         0.63 o
   3   8   3         68.77         75.98         3.34 o
   4   8   3         43.62         40.97         2.37 o
   5   8   3         46.75         43.58         2.33 o
   6   8   3         34.41         34.27         2.34 o
   7   8   3          3.08          2.54         0.62 o
  -8   9   3         28.77         29.81         1.57 o
  -7   9   3         37.57         38.53         1.44 o
  -6   9   3          9.16          9.28         0.54 o
  -5   9   3         34.50         34.00         1.30 o
  -4   9   3          7.71          8.00         0.61 o
  -3   9   3          2.17          0.96         0.19 o
  -2   9   3         11.56         10.37         0.37 o
  -1   9   3         56.54         50.35         1.99 o
   0   9   3          0.53          0.60         0.34 o
   1   9   3         56.52         49.55         2.28 o
   2   9   3         11.53         11.29         1.00 o
   3   9   3          2.18          1.16         0.38 o
   4   9   3          7.71          8.65         0.90 o
   5   9   3         34.47         31.37         2.08 o
   6   9   3          9.16          9.36         1.21 o
   7   9   3         37.63         39.16         2.58 o
   8   9   3         28.79         25.41         2.88 o
  -8  10   3         11.35         10.65         1.21 o
  -7  10   3         18.24         19.21         1.01 o
  -6  10   3          4.64          3.32         0.38 o
  -5  10   3          2.29          0.93         0.23 o
  -4  10   3         27.92         23.50         1.01 o
  -3  10   3         18.50         16.40         0.63 o
  -2  10   3         42.96         40.09         1.91 o
  -1  10   3          9.50         10.27         0.82 o
   0  10   3         60.27         54.97         2.48 o
   1  10   3          9.51         11.43         0.93 o
   2  10   3         42.95         40.74         2.28 o
   3  10   3         18.51         17.08         1.44 o
   4  10   3         27.95         30.60         4.75 o
   5  10   3          2.27          1.54         0.40 o
   6  10   3          4.66          2.94         0.79 o
   7  10   3         18.25         19.73         1.57 o
   8  10   3         11.35         10.44         1.42 o
  -6  11   3         10.06          8.06         1.05 o
  -5  11   3         76.93         81.22         3.40 o
  -4  11   3         12.88         13.51         1.29 o
  -3  11   3          5.28          3.56         0.75 o
  -2  11   3          6.44          5.83         0.86 o
  -1  11   3         36.06         40.09         2.72 o
   0  11   3          0.96          1.26         0.43 o
   1  11   3         36.04         33.21         2.05 o
   2  11   3          6.43          5.50         0.74 o
   3  11   3          5.27          4.54         0.68 o
   4  11   3         12.85         14.16         1.18 o
   5  11   3         76.86         81.04         4.44 o
   6  11   3         10.06          5.24         2.54 o
  -4  12   3         20.88         22.72         1.74 o
  -3  12   3         32.06         31.66         2.59 o
  -2  12   3         16.35         17.60         1.51 o
  -1  12   3         23.54         24.70         1.94 o
   0  12   3         29.12         35.26         2.41 o
   1  12   3         23.58         24.31         1.61 o
   2  12   3         16.35         16.59         1.60 o
   3  12   3         32.06         28.96         2.25 o
   4  12   3         20.88         22.40         2.33 o
   0   0   4       1058.60       1003.95        73.01 o
  -1   1   4         41.75         38.48         2.90 o
   0   1   4         19.03         19.34         0.75 o
   1   1   4         41.74         41.00         1.55 o
  -2   2   4        148.20        140.90         6.97 o
  -1   2   4        147.34        172.04         6.20 o
   0   2   4         53.25         49.09         1.52 o
   1   2   4        147.30        153.98         3.26 o
   2   2   4        148.18        145.13         3.80 o
  -3   3   4        272.20        269.96         9.25 o
  -2   3   4         13.58          8.42         0.39 o
  -1   3   4         44.24         48.10         1.26 o
   0   3   4          0.06          0.61         0.13 o
   1   3   4         44.18         47.86         1.25 o
   2   3   4         13.58         10.03         0.44 o
   3   3   4        272.26        266.49        13.89 o
  -4   4   4        760.32        748.92        21.34 o
  -3   4   4         32.00         29.72         1.00 o
  -2   4   4         12.93         11.46         0.52 o
  -1   4   4         13.82         16.78         0.67 o
   0   4   4         61.09         63.84         1.88 o
   1   4   4         13.88         17.48         0.62 o
   2   4   4         12.93         12.57         0.54 o
   3   4   4         31.99         31.01         0.98 o
   4   4   4        760.54        796.89        28.78 o
  -5   5   4        175.52        206.70        20.22 o
  -4   5   4        676.15        718.31        26.51 o
  -3   5   4        287.01        277.09         9.05 o
  -2   5   4         14.53         12.49         0.49 o
  -1   5   4        134.94        141.25         3.03 o
   0   5   4          3.34          3.24         0.26 o
   1   5   4        134.98        143.73         3.11 o
   2   5   4         14.53         13.50         0.56 o
   3   5   4        287.02        278.98         6.04 o
   4   5   4        676.07        672.62        16.09 o
   5   5   4        175.49        202.25        16.34 o
  -6   6   4        100.46        100.81         3.91 o
  -5   6   4         84.23         80.75         2.27 o
  -4   6   4        157.01        151.31         3.88 o
  -3   6   4        335.98        345.66         6.35 o
  -2   6   4         86.63         97.91         5.22 o
  -1   6   4          2.91          2.66         0.24 o
   0   6   4         11.68         13.13         0.55 o
   1   6   4          2.90          2.09         0.24 o
   2   6   4         86.59         86.11         2.17 o
   3   6   4        336.00        337.82         8.17 o
   4   6   4        157.00        154.23         4.14 o
   5   6   4         84.27         77.92         4.27 o
   6   6   4        100.42        127.94        15.31 o
  -7   7   4         66.23         65.17         2.88 o
  -6   7   4         99.63         95.20         2.62 o
  -5   7   4         21.37         17.82         0.73 o
  -4   7   4         38.02         36.54         1.02 o
  -3   7   4         43.03         45.78         1.31 o
  -2   7   4         40.03         40.59         1.00 o
  -1   7   4         59.47         50.73         1.25 o
   0   7   4          0.27          0.09         0.15 o
   1   7   4         59.46         48.04         1.39 o
   2   7   4         40.03         42.79         1.19 o
   3   7   4         43.05         41.78         1.88 o
   4   7   4         38.02         36.17         1.87 o
   5   7   4         21.34         19.87         1.43 o
   6   7   4         99.65         98.06         4.56 o
   7   7   4         66.36         71.50         5.26 o
  -8   8   4          9.53          9.16         0.95 o
  -7   8   4          0.08          0.01         0.13 o
  -6   8   4          5.80          7.07         0.62 o
  -5   8   4         48.90         47.92         1.81 o
  -4   8   4         56.13         56.97         1.79 o
  -3   8   4          0.31          0.69         0.19 o
  -2   8   4         26.79         23.02         0.89 o
  -1   8   4         41.39         39.58         1.23 o
   0   8   4        101.77         92.22         3.01 o
   1   8   4         41.40         41.82         2.68 o
   2   8   4         26.76         22.69         1.39 o
   3   8   4          0.31          0.79         0.26 o
   4   8   4         56.08         58.25         2.83 o
   5   8   4         48.91         48.25         2.46 o
   6   8   4          5.80          5.88         1.09 o
   7   8   4          0.08          0.06         0.29 o
   8   8   4          9.53          8.74         1.97 o
  -8   9   4          1.73          0.86         0.33 o
  -7   9   4          0.39          0.38         0.18 o
  -6   9   4          1.55          1.68         0.30 o
  -5   9   4          4.84          3.48         0.41 o
  -4   9   4          1.68          0.66         0.15 o
  -3   9   4         23.57         24.69         1.17 o
  -2   9   4         35.36         32.28         1.37 o
  -1   9   4         15.25         13.83         0.74 o
   0   9   4          2.12          0.74         0.25 o
   1   9   4         15.25         19.52         2.49 o
   2   9   4         35.35         34.39         1.75 o
   3   9   4         23.56         21.78         1.65 o
   4   9   4          1.69          0.91         0.51 o
   5   9   4          4.86          4.34         0.82 o
   6   9   4          1.54          1.78         0.59 o
   7   9   4          0.39          0.56         0.43 o
   8   9   4          1.74          1.93         0.55 o
  -7  10   4         11.90         15.81         1.02 o
  -6  10   4          2.58          1.86         0.36 o
  -5  10   4          3.74          2.78         0.43 o
  -4  10   4         11.44         12.83         0.73 o
  -3  10   4          8.56          8.45         0.83 o
  -2  10   4         35.76         34.26         1.85 o
  -1  10   4          6.80          4.20         0.58 o
   0  10   4         30.65         29.20         1.87 o
   1  10   4          6.81          4.81         0.83 o
   2  10   4         35.78         39.91         5.29 o
   3  10   4          8.57          8.73         1.24 o
   4  10   4         11.42         12.51         1.24 o
   5  10   4          3.74          2.79         0.83 o
   6  10   4          2.58          2.24         0.70 o
   7  10   4         11.91         14.02         1.94 o
  -5  11   4         18.52         19.82         1.73 o
  -4  11   4          0.35          0.27         0.31 o
  -3  11   4          2.57          3.28         0.79 o
  -2  11   4          3.47          2.92         0.65 o
  -1  11   4         29.30         29.17         1.92 o
   0  11   4          0.02          0.12         0.33 o
   1  11   4         29.30         30.46         2.36 o
   2  11   4          3.46          6.64         0.95 o
   3  11   4          2.58          3.19         0.76 o
   4  11   4          0.35          0.22         0.33 o
   5  11   4         18.53         20.74         2.00 o
  -2  12   4          9.38         10.81         1.46 o
  -1  12   4          8.67         14.55         2.15 o
   0  12   4         34.16         36.22         2.85 o
   1  12   4          8.66          9.77         1.57 o
   2  12   4          9.38         12.30         1.45 o
   0   1   5         78.92         80.34         3.42 o
  -1   2   5         23.93         25.03         1.05 o
   0   2   5        162.65        192.51        12.61 o
   1   2   5         23.90         25.41         1.03 o
  -2   3   5        450.01        479.32        25.10 o
  -1   3   5        293.90        315.52        10.65 o
   0   3   5         42.44         37.49         1.30 o
   1   3   5        294.02        282.00         9.54 o
   2   3   5        449.86        442.42        10.18 o
  -3   4   5         98.16         92.12         2.55 o
  -2   4   5        108.50        107.03         2.92 o
  -1   4   5         44.89         42.88         1.42 o
   0   4   5          5.72          5.46         0.55 o
   1   4   5         44.87         46.03         1.89 o
   2   4   5        108.60        113.24         2.87 o
   3   4   5         98.07         92.16         2.41 o
  -4   5   5         59.97         53.54         1.85 o
  -3   5   5         27.27         30.09         2.23 o
  -2   5   5          7.16          8.28         0.55 o
  -1   5   5         12.61         11.25         0.70 o
   0   5   5          0.58          0.46         0.18 o
   1   5   5         12.64         11.32         0.64 o
   2   5   5          7.19          8.12         0.56 o
   3   5   5         27.27         29.04         1.33 o
   4   5   5         59.96         56.45         1.81 o
  -5   6   5        306.56        308.22         8.30 o
  -4   6   5         19.44         18.15         0.93 o
  -3   6   5         13.85         15.98         0.91 o
  -2   6   5         57.75         51.51         1.76 o
  -1   6   5        112.29         98.76         2.51 o
   0   6   5          0.71          0.79         0.21 o
   1   6   5        112.36         99.90         2.63 o
   2   6   5         57.77         55.91         1.83 o
   3   6   5         13.85         14.58         0.82 o
   4   6   5         19.42         20.45         0.97 o
   5   6   5        306.54        306.97         8.92 o
  -6   7   5         82.30         72.17         2.70 o
  -5   7   5          8.32          7.87         0.56 o
  -4   7   5        197.79        190.01         4.68 o
  -3   7   5         31.95         30.90         1.01 o
  -2   7   5         60.08         56.21         1.69 o
  -1   7   5         18.25         14.54         0.73 o
   0   7   5         35.21         30.53         1.20 o
   1   7   5         18.29         15.68         0.76 o
   2   7   5         60.11         58.74         1.97 o
   3   7   5         32.00         32.54         1.44 o
   4   7   5        197.83        194.89         5.80 o
   5   7   5          8.34         10.81         1.19 o
   6   7   5         82.35         76.00         4.01 o
  -7   8   5         31.13         30.28         1.51 o
  -6   8   5         58.05         61.66         2.63 o
  -5   8   5         87.70         86.95         3.06 o
  -4   8   5         31.85         31.19         1.28 o
  -3   8   5         16.99         17.00         0.92 o
  -2   8   5         18.57         19.30         0.70 o
  -1   8   5         53.59         47.27         1.68 o
   0   8   5         18.63         22.19         1.03 o
   1   8   5         53.61         48.49         1.57 o
   2   8   5         18.54         19.88         1.29 o
   3   8   5         16.99         16.76         1.14 o
   4   8   5         31.81         33.48         2.22 o
   5   8   5         87.65         85.09         4.56 o
   6   8   5         57.98         73.16         4.71 o
   7   8   5         31.17         29.44         2.71 o
  -7   9   5          8.58         10.20         0.83 o
  -6   9   5         11.53         14.81         0.95 o
  -5   9   5         10.35         14.67         0.95 o
  -4   9   5         16.73         19.02         1.05 o
  -3   9   5         16.44         15.63         0.84 o
  -2   9   5         11.66         12.66         0.71 o
  -1   9   5         30.28         28.32         1.08 o
   0   9   5          6.61          5.44         0.60 o
   1   9   5         30.28         28.91         1.64 o
   2   9   5         11.67         10.57         1.15 o
   3   9   5         16.43         15.17         1.35 o
   4   9   5         16.71         16.97         1.48 o
   5   9   5         10.36         14.29         1.71 o
   6   9   5         11.53         14.04         1.96 o
   7   9   5          8.57         11.24         1.57 o
  -5  10   5         22.46         29.55         2.54 o
  -4  10   5         20.76         28.23         2.12 o
  -3  10   5          3.07          3.92         0.61 o
  -2  10   5          9.75         13.60         1.30 o
  -1  10   5          6.09          3.92         1.00 o
   0  10   5         20.82         14.03         1.85 o
   1  10   5          6.08          3.84         0.92 o
   2  10   5          9.74         11.51         1.73 o
   3  10   5          3.05          3.48         0.79 o
   4  10   5         20.76         26.18         2.59 o
   5  10   5         22.50         27.83         3.20 o
  -3  11   5          4.42          5.37         1.01 o
  -2  11   5          2.61          2.20         0.50 o
  -1  11   5         37.83         44.04         3.85 o
   0  11   5          0.41          0.17         0.25 o
   1  11   5         37.82         42.85         2.76 o
   2  11   5          2.61          2.42         0.72 o
   3  11   5          4.43          7.34         1.02 o
   0   0   6        212.21        220.51        14.27 o
  -1   1   6         64.26         65.75         3.56 o
   0   1   6         40.72         42.49         1.64 o
   1   1   6         64.28         63.16         2.93 o
  -2   2   6         89.59         80.57         3.93 o
  -1   2   6         21.34         25.22         2.30 o
   0   2   6         16.67         15.83         0.84 o
   1   2   6         21.30         23.51         1.85 o
   2   2   6         89.66         78.89         4.57 o
  -3   3   6        348.61        407.25        32.10 o
  -2   3   6         50.26         47.12         1.75 o
  -1   3   6         47.37         42.96         1.84 o
   0   3   6        257.44        257.14         7.00 o
   1   3   6         47.43         44.39         1.66 o
   2   3   6         50.29         47.18         1.80 o
   3   3   6        348.70        339.64        12.25 o
  -4   4   6         25.11         26.79         1.46 o
  -3   4   6         49.99         56.90         1.91 o
  -2   4   6         58.18         53.72         1.94 o
  -1   4   6         70.49         65.23         2.32 o
   0   4   6         33.35         29.66         1.32 o
   1   4   6         70.56         70.40         2.18 o
   2   4   6         58.16         57.05         2.03 o
   3   4   6         49.97         53.78         2.14 o
   4   4   6         25.20         25.48         1.72 o
  -5   5   6          3.30          3.25         0.58 o
  -4   5   6         23.73         23.35         1.24 o
  -3   5   6          3.79          3.34         0.42 o
  -2   5   6         23.07         23.90         1.19 o
  -1   5   6         44.29         42.69         1.91 o
   0   5   6          8.41         10.14         0.73 o
   1   5   6         44.38         45.36         1.70 o
   2   5   6         23.08         24.22         1.15 o
   3   5   6          3.80          3.42         0.45 o
   4   5   6         23.76         24.60         1.15 o
   5   5   6          3.30          3.03         0.63 o
  -6   6   6          9.16         11.21         1.17 o
  -5   6   6         29.49         28.01         1.48 o
  -4   6   6         11.16         11.14         0.75 o
  -3   6   6         38.43         35.74         1.59 o
  -2   6   6         39.91         38.40         1.75 o
  -1   6   6        104.14        100.43         2.86 o
   0   6   6          9.62          9.30         0.72 o
   1   6   6        104.16         97.76         3.17 o
   2   6   6         39.95         41.22         1.55 o
   3   6   6         38.39         36.64         1.56 o
   4   6   6         11.15         11.44         0.74 o
   5   6   6         29.50         29.94         1.58 o
   6   6   6          9.13         13.34         1.33 o
  -7   7   6          6.03          6.38         1.42 o
  -6   7   6         11.95         10.59         0.79 o
  -5   7   6         18.82         24.30         1.21 o
  -4   7   6         10.50         11.71         0.71 o
  -3   7   6          7.41          8.29         0.61 o
  -2   7   6         43.15         40.75         1.42 o
  -1   7   6         15.61         15.69         0.90 o
   0   7   6          0.68          0.34         0.21 o
   1   7   6         15.60         15.94         0.99 o
   2   7   6         43.19         42.56         1.69 o
   3   7   6          7.41          9.24         0.67 o
   4   7   6         10.51         12.72         0.95 o
   5   7   6         18.83         21.67         1.30 o
   6   7   6         11.93         12.52         1.37 o
   7   7   6          6.04          7.23         1.58 o
  -6   8   6         34.28         37.43         2.18 o
  -5   8   6         92.29        100.09         4.02 o
  -4   8   6         76.81         76.52         2.93 o
  -3   8   6          0.40          0.30         0.21 o
  -2   8   6         17.41         16.71         1.05 o
  -1   8   6         56.57         48.01         2.87 o
   0   8   6          0.15          0.22         0.18 o
   1   8   6         56.54         53.60         2.03 o
   2   8   6         17.39         19.02         1.34 o
   3   8   6          0.40         -0.02         0.28 o
   4   8   6         76.73         90.82         6.85 o
   5   8   6         92.26         98.75         5.27 o
   6   8   6         34.27         38.59         3.23 o
  -5   9   6         33.98         28.27         1.61 o
  -4   9   6         50.98         52.50         2.55 o
  -3   9   6         59.61         62.66         3.12 o
  -2   9   6          8.90         11.56         1.04 o
  -1   9   6         11.85         12.39         1.09 o
   0   9   6          0.74         -0.10         0.26 o
   1   9   6         11.84         13.44         1.24 o
   2   9   6          8.90         10.79         1.20 o
   3   9   6         59.57         53.80         3.00 o
   4   9   6         51.01         53.35         3.63 o
   5   9   6         33.95         34.20         2.55 o
  -2  10   6          2.02          2.04         0.52 o
  -1  10   6          2.49          3.34         0.59 o
   0  10   6          2.14          0.50         0.32 o
   1  10   6          2.49          1.78         0.59 o
   2  10   6          2.01          0.91         0.53 o
   0   1   7        119.21        115.98         4.07 o
  -1   2   7        156.69        173.51        11.00 o
   0   2   7        258.09        254.62         7.91 o
   1   2   7        156.76        161.74         5.49 o
  -2   3   7         40.43         47.05         2.67 o
  -1   3   7         21.56         21.71         2.07 o
   0   3   7         30.88         38.69         1.78 o
   1   3   7         21.59         19.32         1.19 o
   2   3   7         40.42         46.22         2.57 o
  -3   4   7         35.48         39.47         2.13 o
  -2   4   7          1.92          1.31         0.36 o
  -1   4   7         17.04         14.62         0.95 o
   0   4   7          4.74          3.95         0.55 o
   1   4   7         17.02         16.57         0.98 o
   2   4   7          1.93          1.68         0.38 o
   3   4   7         35.50         32.99         1.75 o
  -4   5   7         12.44         13.15         0.80 o
  -3   5   7         17.22         15.19         0.91 o
  -2   5   7         20.93         19.25         1.10 o
  -1   5   7          1.13          1.01         0.34 o
   0   5   7          3.39          2.75         0.43 o
   1   5   7          1.13          1.44         0.35 o
   2   5   7         20.94         23.04         1.29 o
   3   5   7         17.25         16.19         1.03 o
   4   5   7         12.43         11.71         0.99 o
  -5   6   7         33.44         41.72         1.77 o
  -4   6   7          8.57         11.52         0.87 o
  -3   6   7          0.11          0.03         0.17 o
  -2   6   7         15.00         13.46         0.91 o
  -1   6   7         64.52         57.97         2.08 o
   0   6   7          4.53          3.54         0.52 o
   1   6   7         64.49         60.15         2.36 o
   2   6   7         14.98         12.37         0.96 o
   3   6   7          0.11          0.02         0.20 o
   4   6   7          8.56         10.93         0.91 o
   5   6   7         33.43         37.83         2.04 o
  -5   7   7          5.17          3.35         0.66 o
  -4   7   7          4.68          3.47         0.53 o
  -3   7   7         38.41         39.18         1.82 o
  -2   7   7          7.35          8.99         0.72 o
  -1   7   7         21.68         25.21         1.33 o
   0   7   7         19.87         21.26         1.18 o
   1   7   7         21.65         24.04         1.40 o
   2   7   7          7.36          8.66         0.80 o
   3   7   7         38.35         43.20         2.02 o
   4   7   7          4.69          4.38         0.73 o
   5   7   7          5.18          4.31         0.81 o
  -3   8   7         36.55         42.20         2.09 o
  -2   8   7          6.56          7.27         0.83 o
  -1   8   7         73.44         70.82         3.97 o
   0   8   7          7.91          5.47         1.08 o
   1   8   7         73.46         86.42         4.99 o
   2   8   7          6.55          7.47         0.92 o
   3   8   7         36.49         46.51         2.73 o
   0   0   8       1045.60       1052.90        65.70 o
  -1   1   8         95.06         94.46         5.90 o
   0   1   8         24.55         27.65         2.41 o
   1   1   8         95.07         95.83         6.04 o
  -2   2   8         78.84         77.74         5.15 o
  -1   2   8          4.91          3.61         0.71 o
   0   2   8          7.63          7.79         0.75 o
   1   2   8          4.90          4.94         0.66 o
   2   2   8         78.93         78.58         4.48 o
  -3   3   8         18.75         18.94         2.07 o
  -2   3   8         23.80         28.13         1.68 o
  -1   3   8         15.22         14.53         1.15 o
   0   3   8          0.06          0.17         0.25 o
   1   3   8         15.23         16.06         1.21 o
   2   3   8         23.85         24.55         1.67 o
   3   3   8         18.72         18.22         1.98 o
  -4   4   8          3.17          2.35         0.59 o
  -3   4   8          0.74          0.90         0.34 o
  -2   4   8          0.87          0.34         0.26 o
  -1   4   8          3.84          3.36         0.54 o
   0   4   8          0.07          0.16         0.25 o
   1   4   8          3.84          3.92         0.61 o
   2   4   8          0.87          0.59         0.32 o
   3   4   8          0.74          0.75         0.36 o
   4   4   8          3.18          2.76         0.73 o
  -4   5   8         43.28         43.61         2.26 o
  -3   5   8          5.64          4.70         0.61 o
  -2   5   8          1.42          1.60         0.43 o
  -1   5   8          2.26          1.67         0.45 o
   0   5   8          1.39          1.97         0.49 o
   1   5   8          2.25          2.19         0.46 o
   2   5   8          1.42          2.21         0.47 o
   3   5   8          5.65          5.39         0.71 o
   4   5   8         43.29         44.32         2.38 o
  -2   6   8          8.60         10.44         1.08 o
  -1   6   8         13.96         14.65         1.21 o
   0   6   8          4.65          4.51         0.71 o
   1   6   8         13.98         16.23         1.27 o
   2   6   8          8.62         10.48         1.02 o
   0   1   9          2.44          2.09         0.52 o
  -1   2   9         12.74         13.34         1.27 o
   0   2   9         60.88         57.81         3.29 o
   1   2   9         12.76         12.76         1.31 o
                                                
